# Supplementary material for: Machine learning with optimization to create medicine intake schedules for Parkinson’s disease patients
Source: PLoS One. 2023 Oct 18;18(10):e0293123. doi: 10.1371/journal.pone.0293123 (PMC10584128; doi:10.1371/journal.pone.0293123)
Supplement: S1 File — This CSV file includes detailed simulated medication and state data for 50 PD patients, based on the PK/PD models described in the paper. (ZIP) [file pone.0293123.s001.zip]

Archive with 3 entries (3 files):
- patient_meds_export.csv
- patient_params_export.csv
- patient_states_export.csv
