# Supplementary material for: Machine learning with optimization to create medicine intake schedules for Parkinson’s disease patients
Source: PLoS One. 2023 Oct 18;18(10):e0293123. doi: 10.1371/journal.pone.0293123 (PMC10584128; doi:10.1371/journal.pone.0293123)
Supplement: S1 File — This CSV file includes detailed simulated medication and state data for 50 PD patients, based on the PK/PD models described in the paper. (ZIP) [file pone.0293123.s001.zip › patient_meds_export.csv]

patient	day	time	dose
P1	1	30	400.0
P1	1	50	300.0
P1	1	120	350.0
P1	1	170	400.0
P1	1	220	250.0
P1	1	380	250.0
P1	1	530	400.0
P1	1	590	400.0
P1	1	610	350.0
P1	1	780	200.0
P1	1	820	250.0
P1	1	840	200.0
P1	1	890	200.0
P1	1	930	400.0
P1	2	30	350.0
P1	2	140	250.0
P1	2	280	200.0
P1	2	440	400.0
P1	2	470	250.0
P1	2	500	300.0
P1	2	580	300.0
P1	2	660	350.0
P1	2	770	400.0
P1	2	810	400.0
P1	2	900	300.0
P1	2	940	300.0
P1	3	30	350.0
P1	3	140	400.0
P1	3	180	350.0
P1	3	280	250.0
P1	3	350	400.0
P1	3	370	250.0
P1	3	530	350.0
P1	3	610	200.0
P1	3	670	350.0
P1	3	790	350.0
P1	3	890	350.0
P1	3	960	250.0
P2	1	10	25.0
P2	1	160	25.0
P2	1	260	25.0
P2	1	320	75.0
P2	1	410	25.0
P2	1	480	25.0
P2	1	610	75.0
P2	1	660	75.0
P2	1	760	25.0
P2	1	780	25.0
P2	1	870	75.0
P2	2	0	75.0
P2	2	50	25.0
P2	2	160	75.0
P2	2	260	25.0
P2	2	310	75.0
P2	2	420	25.0
P2	2	560	25.0
P2	2	700	25.0
P2	2	850	25.0
P2	3	10	25.0
P2	3	120	25.0
P2	3	140	25.0
P2	3	260	75.0
P2	3	360	25.0
P2	3	460	25.0
P2	3	530	25.0
P2	3	580	75.0
P2	3	700	75.0
P2	3	810	25.0
P3	1	30	185.0
P3	1	180	135.0
P3	1	340	135.0
P3	1	490	185.0
P3	1	520	85.0
P3	1	690	185.0
P3	1	770	85.0
P3	1	820	85.0
P3	1	840	135.0
P3	1	870	85.0
P3	1	930	135.0
P3	1	1050	85.0
P3	2	30	85.0
P3	2	190	185.0
P3	2	310	185.0
P3	2	360	135.0
P3	2	500	85.0
P3	2	540	135.0
P3	2	560	185.0
P3	2	650	85.0
P3	2	800	135.0
P3	2	890	135.0
P3	2	1000	185.0
P3	2	1030	185.0
P3	3	40	85.0
P3	3	140	85.0
P3	3	220	135.0
P3	3	290	135.0
P3	3	460	185.0
P3	3	600	185.0
P3	3	700	185.0
P3	3	830	85.0
P3	3	920	135.0
P3	3	970	185.0
P4	1	10	90.0
P4	1	140	140.0
P4	1	220	240.0
P4	1	360	190.0
P4	1	420	140.0
P4	1	580	90.0
P4	1	710	140.0
P4	1	800	190.0
P4	1	880	190.0
P4	2	10	240.0
P4	2	90	90.0
P4	2	200	140.0
P4	2	250	90.0
P4	2	270	90.0
P4	2	440	240.0
P4	2	540	190.0
P4	2	680	90.0
P4	2	740	190.0
P4	2	900	240.0
P4	3	0	240.0
P4	3	140	190.0
P4	3	280	240.0
P4	3	450	140.0
P4	3	510	90.0
P4	3	680	90.0
P4	3	740	240.0
P4	3	900	140.0
P5	1	40	120.0
P5	1	140	120.0
P5	1	260	120.0
P5	1	430	120.0
P5	1	500	170.0
P5	1	610	120.0
P5	1	780	120.0
P5	2	10	120.0
P5	2	170	70.0
P5	2	270	120.0
P5	2	330	170.0
P5	2	350	70.0
P5	2	370	170.0
P5	2	400	70.0
P5	2	500	170.0
P5	2	560	170.0
P5	2	590	170.0
P5	2	710	170.0
P5	2	790	120.0
P5	3	40	120.0
P5	3	170	170.0
P5	3	330	70.0
P5	3	420	170.0
P5	3	500	70.0
P5	3	660	120.0
P5	3	710	170.0
P5	3	790	120.0
P6	1	40	55.0
P6	1	170	5.0
P6	1	330	5.0
P6	1	420	55.0
P6	1	500	5.0
P6	1	590	5.0
P6	1	740	55.0
P6	1	820	55.0
P6	2	30	5.0
P6	2	70	55.0
P6	2	90	55.0
P6	2	150	55.0
P6	2	250	5.0
P6	2	420	5.0
P6	2	480	55.0
P6	2	640	55.0
P6	2	660	5.0
P6	2	740	5.0
P6	2	910	55.0
P6	3	40	55.0
P6	3	210	55.0
P6	3	360	55.0
P6	3	530	5.0
P6	3	650	5.0
P6	3	820	55.0
P7	1	30	40.0
P7	1	70	90.0
P7	1	140	40.0
P7	1	210	90.0
P7	1	370	40.0
P7	1	530	90.0
P7	1	550	90.0
P7	1	630	90.0
P7	1	650	90.0
P7	1	680	40.0
P7	1	740	40.0
P7	1	800	90.0
P7	2	40	40.0
P7	2	60	40.0
P7	2	120	40.0
P7	2	140	140.0
P7	2	220	90.0
P7	2	280	140.0
P7	2	300	140.0
P7	2	340	40.0
P7	2	480	140.0
P7	2	520	90.0
P7	2	610	40.0
P7	2	770	90.0
P7	2	880	90.0
P7	3	20	140.0
P7	3	140	140.0
P7	3	300	40.0
P7	3	400	140.0
P7	3	520	40.0
P7	3	690	90.0
P7	3	770	40.0
P7	3	790	140.0
P7	3	870	40.0
P8	1	40	85.0
P8	1	140	135.0
P8	1	310	35.0
P8	1	460	35.0
P8	1	500	135.0
P8	1	560	135.0
P8	1	720	85.0
P8	1	840	35.0
P8	1	980	135.0
P8	2	0	85.0
P8	2	50	85.0
P8	2	120	135.0
P8	2	150	135.0
P8	2	300	135.0
P8	2	440	135.0
P8	2	470	35.0
P8	2	600	35.0
P8	2	690	35.0
P8	2	810	135.0
P8	2	860	35.0
P8	2	960	85.0
P8	3	10	85.0
P8	3	160	135.0
P8	3	250	135.0
P8	3	320	85.0
P8	3	460	135.0
P8	3	590	35.0
P8	3	720	85.0
P8	3	810	35.0
P8	3	930	35.0
P9	1	0	125.0
P9	1	70	75.0
P9	1	210	75.0
P9	1	310	75.0
P9	1	390	125.0
P9	1	460	25.0
P9	1	520	75.0
P9	1	600	75.0
P9	1	750	75.0
P9	1	870	25.0
P9	1	890	75.0
P9	2	0	125.0
P9	2	140	75.0
P9	2	220	25.0
P9	2	390	25.0
P9	2	530	125.0
P9	2	600	25.0
P9	2	720	75.0
P9	2	820	125.0
P9	2	950	125.0
P9	3	0	25.0
P9	3	160	25.0
P9	3	210	25.0
P9	3	230	25.0
P9	3	270	125.0
P9	3	440	75.0
P9	3	510	75.0
P9	3	590	25.0
P9	3	750	25.0
P9	3	840	25.0
P9	3	890	25.0
P9	3	920	75.0
P10	1	20	160.0
P10	1	120	160.0
P10	1	150	60.0
P10	1	300	110.0
P10	1	370	160.0
P10	1	480	60.0
P10	1	520	60.0
P10	1	650	60.0
P10	1	710	60.0
P10	1	850	160.0
P10	1	870	60.0
P10	1	960	110.0
P10	2	30	60.0
P10	2	170	110.0
P10	2	320	110.0
P10	2	440	110.0
P10	2	470	60.0
P10	2	510	110.0
P10	2	560	60.0
P10	2	620	110.0
P10	2	790	60.0
P10	2	960	160.0
P10	3	30	110.0
P10	3	200	60.0
P10	3	230	110.0
P10	3	290	110.0
P10	3	330	110.0
P10	3	360	110.0
P10	3	510	110.0
P10	3	650	160.0
P10	3	680	60.0
P10	3	710	160.0
P10	3	850	60.0
P10	3	960	110.0
P11	1	10	145.0
P11	1	160	95.0
P11	1	230	95.0
P11	1	320	95.0
P11	1	450	145.0
P11	1	550	95.0
P11	1	580	95.0
P11	1	750	45.0
P11	2	10	95.0
P11	2	30	95.0
P11	2	120	145.0
P11	2	160	145.0
P11	2	190	95.0
P11	2	360	95.0
P11	2	520	145.0
P11	2	630	45.0
P11	2	690	95.0
P11	2	790	145.0
P11	3	0	45.0
P11	3	50	45.0
P11	3	70	95.0
P11	3	180	145.0
P11	3	230	95.0
P11	3	290	95.0
P11	3	350	145.0
P11	3	470	45.0
P11	3	510	45.0
P11	3	530	45.0
P11	3	580	145.0
P11	3	660	95.0
P12	1	30	250.0
P12	1	60	250.0
P12	1	140	150.0
P12	1	170	200.0
P12	1	290	150.0
P12	1	310	100.0
P12	1	480	200.0
P12	1	640	250.0
P12	1	670	250.0
P12	1	790	200.0
P12	2	10	200.0
P12	2	40	100.0
P12	2	150	200.0
P12	2	250	250.0
P12	2	340	150.0
P12	2	460	200.0
P12	2	570	250.0
P12	2	640	100.0
P12	2	690	100.0
P12	2	860	200.0
P12	3	30	250.0
P12	3	200	100.0
P12	3	320	100.0
P12	3	420	250.0
P12	3	540	100.0
P12	3	560	150.0
P12	3	660	200.0
P12	3	760	100.0
P12	3	870	200.0
P13	1	20	145.0
P13	1	60	145.0
P13	1	150	145.0
P13	1	180	195.0
P13	1	270	195.0
P13	1	310	95.0
P13	1	350	95.0
P13	1	480	95.0
P13	1	560	195.0
P13	1	670	95.0
P13	1	730	195.0
P13	2	0	195.0
P13	2	170	145.0
P13	2	330	145.0
P13	2	470	145.0
P13	2	600	145.0
P13	2	680	195.0
P13	2	740	195.0
P13	3	20	195.0
P13	3	120	195.0
P13	3	270	195.0
P13	3	440	95.0
P13	3	580	195.0
P13	3	740	95.0
P14	1	20	80.0
P14	1	140	30.0
P14	1	220	80.0
P14	1	260	80.0
P14	1	350	80.0
P14	1	420	30.0
P14	1	540	80.0
P14	1	560	30.0
P14	1	730	30.0
P14	1	810	80.0
P14	2	10	80.0
P14	2	110	80.0
P14	2	210	80.0
P14	2	270	80.0
P14	2	330	80.0
P14	2	500	80.0
P14	2	610	30.0
P14	2	720	80.0
P14	2	810	80.0
P14	3	30	30.0
P14	3	170	80.0
P14	3	260	80.0
P14	3	420	80.0
P14	3	490	30.0
P14	3	560	80.0
P14	3	690	30.0
P14	3	830	80.0
P15	1	40	90.0
P15	1	190	140.0
P15	1	330	140.0
P15	1	460	90.0
P15	1	630	190.0
P15	1	690	90.0
P15	1	800	190.0
P15	2	20	90.0
P15	2	120	90.0
P15	2	160	90.0
P15	2	300	190.0
P15	2	430	140.0
P15	2	530	190.0
P15	2	620	140.0
P15	2	750	140.0
P15	2	820	140.0
P15	2	840	90.0
P15	3	40	190.0
P15	3	160	190.0
P15	3	240	90.0
P15	3	360	140.0
P15	3	510	190.0
P15	3	550	90.0
P15	3	570	190.0
P15	3	730	90.0
P15	3	810	140.0
P15	3	870	190.0
P16	1	0	65.0
P16	1	130	65.0
P16	1	290	15.0
P16	1	380	15.0
P16	1	550	15.0
P16	1	720	65.0
P16	1	830	65.0
P16	1	950	65.0
P16	2	30	65.0
P16	2	130	65.0
P16	2	210	65.0
P16	2	290	15.0
P16	2	350	65.0
P16	2	430	15.0
P16	2	490	65.0
P16	2	520	15.0
P16	2	600	15.0
P16	2	750	65.0
P16	2	890	65.0
P16	3	10	65.0
P16	3	130	15.0
P16	3	190	15.0
P16	3	230	65.0
P16	3	300	65.0
P16	3	430	65.0
P16	3	520	65.0
P16	3	640	65.0
P16	3	660	15.0
P16	3	800	65.0
P16	3	880	15.0
P17	1	20	205.0
P17	1	40	155.0
P17	1	130	255.0
P17	1	180	255.0
P17	1	310	255.0
P17	1	440	105.0
P17	1	610	205.0
P17	1	730	105.0
P17	1	900	205.0
P17	1	920	205.0
P17	2	30	255.0
P17	2	170	105.0
P17	2	210	105.0
P17	2	250	155.0
P17	2	330	155.0
P17	2	400	255.0
P17	2	440	255.0
P17	2	480	105.0
P17	2	620	255.0
P17	2	760	105.0
P17	2	810	255.0
P17	2	870	205.0
P17	2	950	255.0
P17	2	1050	255.0
P17	3	10	255.0
P17	3	130	105.0
P17	3	200	205.0
P17	3	320	155.0
P17	3	370	155.0
P17	3	410	155.0
P17	3	540	255.0
P17	3	660	155.0
P17	3	680	105.0
P17	3	830	255.0
P17	3	910	255.0
P17	3	930	105.0
P17	3	970	255.0
P17	3	990	105.0
P18	1	20	35.0
P18	1	130	85.0
P18	1	270	35.0
P18	1	350	85.0
P18	1	380	85.0
P18	1	410	85.0
P18	1	520	85.0
P18	1	690	85.0
P18	1	730	35.0
P18	2	10	85.0
P18	2	120	85.0
P18	2	170	35.0
P18	2	270	35.0
P18	2	430	35.0
P18	2	580	35.0
P18	2	740	85.0
P18	2	840	85.0
P18	2	860	35.0
P18	3	30	35.0
P18	3	110	35.0
P18	3	190	35.0
P18	3	340	85.0
P18	3	450	85.0
P18	3	480	35.0
P18	3	540	85.0
P18	3	710	35.0
P18	3	740	85.0
P18	3	820	35.0
P19	1	20	5.0
P19	1	70	5.0
P19	1	90	55.0
P19	1	170	55.0
P19	1	320	55.0
P19	1	400	5.0
P19	1	490	55.0
P19	1	510	55.0
P19	1	630	5.0
P19	1	660	55.0
P19	1	780	55.0
P19	2	20	5.0
P19	2	60	5.0
P19	2	150	55.0
P19	2	320	55.0
P19	2	470	5.0
P19	2	490	5.0
P19	2	510	5.0
P19	2	670	55.0
P19	2	720	5.0
P19	2	780	55.0
P19	3	10	5.0
P19	3	90	5.0
P19	3	230	5.0
P19	3	330	55.0
P19	3	400	5.0
P19	3	550	5.0
P19	3	710	5.0
P19	3	800	55.0
P19	3	860	5.0
P20	1	0	105.0
P20	1	130	155.0
P20	1	260	55.0
P20	1	290	55.0
P20	1	370	155.0
P20	1	470	55.0
P20	1	590	155.0
P20	1	660	55.0
P20	1	740	55.0
P20	1	760	105.0
P20	1	780	155.0
P20	1	920	105.0
P20	2	30	155.0
P20	2	200	105.0
P20	2	250	105.0
P20	2	390	55.0
P20	2	540	155.0
P20	2	640	55.0
P20	2	800	55.0
P20	2	880	55.0
P20	2	940	55.0
P20	3	40	55.0
P20	3	80	105.0
P20	3	160	55.0
P20	3	330	105.0
P20	3	440	155.0
P20	3	520	155.0
P20	3	550	105.0
P20	3	600	105.0
P20	3	770	155.0
P20	3	810	55.0
P20	3	830	155.0
P20	3	890	155.0
P21	1	10	60.0
P21	1	70	60.0
P21	1	220	10.0
P21	1	290	10.0
P21	1	310	10.0
P21	1	350	60.0
P21	1	370	10.0
P21	1	480	10.0
P21	1	640	10.0
P21	1	800	10.0
P21	1	860	60.0
P21	1	900	60.0
P21	1	920	60.0
P21	2	0	10.0
P21	2	60	10.0
P21	2	140	10.0
P21	2	260	60.0
P21	2	330	60.0
P21	2	500	10.0
P21	2	580	10.0
P21	2	740	60.0
P21	2	820	60.0
P21	2	860	10.0
P21	3	20	10.0
P21	3	190	60.0
P21	3	320	60.0
P21	3	340	10.0
P21	3	510	60.0
P21	3	660	60.0
P21	3	710	10.0
P21	3	800	10.0
P21	3	830	60.0
P22	1	10	150.0
P22	1	140	200.0
P22	1	250	100.0
P22	1	320	200.0
P22	1	450	150.0
P22	1	560	250.0
P22	1	630	150.0
P22	1	790	200.0
P22	2	30	100.0
P22	2	60	100.0
P22	2	220	200.0
P22	2	300	250.0
P22	2	380	250.0
P22	2	480	100.0
P22	2	600	250.0
P22	2	720	100.0
P22	2	850	100.0
P22	3	40	200.0
P22	3	80	250.0
P22	3	220	150.0
P22	3	250	100.0
P22	3	410	200.0
P22	3	560	150.0
P22	3	610	200.0
P22	3	630	150.0
P22	3	790	100.0
P22	3	820	150.0
P23	1	10	5.0
P23	1	130	5.0
P23	1	170	55.0
P23	1	340	55.0
P23	1	400	5.0
P23	1	560	5.0
P23	1	730	5.0
P23	1	790	5.0
P23	2	20	5.0
P23	2	160	5.0
P23	2	270	55.0
P23	2	350	55.0
P23	2	470	5.0
P23	2	510	5.0
P23	2	610	5.0
P23	2	670	55.0
P23	2	760	55.0
P23	3	10	5.0
P23	3	60	5.0
P23	3	110	55.0
P23	3	210	55.0
P23	3	310	5.0
P23	3	380	55.0
P23	3	430	55.0
P23	3	460	55.0
P23	3	480	5.0
P23	3	630	55.0
P23	3	670	55.0
P24	1	10	250.0
P24	1	180	100.0
P24	1	240	100.0
P24	1	400	150.0
P24	1	520	250.0
P24	1	610	150.0
P24	1	730	150.0
P24	1	870	150.0
P24	2	10	150.0
P24	2	100	200.0
P24	2	160	250.0
P24	2	240	250.0
P24	2	310	100.0
P24	2	360	100.0
P24	2	530	150.0
P24	2	590	200.0
P24	2	660	200.0
P24	2	770	200.0
P24	2	870	200.0
P24	3	10	250.0
P24	3	90	150.0
P24	3	220	100.0
P24	3	350	200.0
P24	3	450	200.0
P24	3	570	200.0
P24	3	720	200.0
P24	3	880	200.0
P25	1	20	225.0
P25	1	190	275.0
P25	1	280	175.0
P25	1	430	175.0
P25	1	470	275.0
P25	1	630	275.0
P25	1	670	275.0
P25	1	750	175.0
P25	1	780	175.0
P25	1	930	175.0
P25	1	960	175.0
P25	2	20	125.0
P25	2	180	225.0
P25	2	220	175.0
P25	2	320	225.0
P25	2	360	175.0
P25	2	410	125.0
P25	2	490	125.0
P25	2	600	225.0
P25	2	640	275.0
P25	2	660	225.0
P25	2	770	175.0
P25	2	820	175.0
P25	2	910	175.0
P25	3	40	175.0
P25	3	150	125.0
P25	3	220	275.0
P25	3	350	275.0
P25	3	470	125.0
P25	3	520	225.0
P25	3	600	275.0
P25	3	640	125.0
P25	3	810	125.0
P25	3	940	125.0
P26	1	30	270.0
P26	1	80	120.0
P26	1	120	170.0
P26	1	250	170.0
P26	1	370	220.0
P26	1	540	270.0
P26	1	600	120.0
P26	1	690	120.0
P26	1	830	120.0
P26	2	0	270.0
P26	2	100	270.0
P26	2	190	270.0
P26	2	290	220.0
P26	2	380	220.0
P26	2	520	220.0
P26	2	590	220.0
P26	2	670	170.0
P26	2	720	220.0
P26	2	760	270.0
P26	2	780	220.0
P26	3	30	220.0
P26	3	150	120.0
P26	3	260	120.0
P26	3	290	170.0
P26	3	360	120.0
P26	3	510	220.0
P26	3	590	220.0
P26	3	680	170.0
P26	3	800	220.0
P27	1	40	115.0
P27	1	70	215.0
P27	1	130	115.0
P27	1	180	265.0
P27	1	200	165.0
P27	1	310	265.0
P27	1	430	265.0
P27	1	510	265.0
P27	1	650	265.0
P27	1	700	115.0
P27	1	750	265.0
P27	1	800	265.0
P27	2	40	165.0
P27	2	140	265.0
P27	2	310	265.0
P27	2	340	265.0
P27	2	370	215.0
P27	2	430	215.0
P27	2	480	115.0
P27	2	610	165.0
P27	2	700	265.0
P27	2	810	265.0
P27	3	10	215.0
P27	3	30	115.0
P27	3	100	115.0
P27	3	140	115.0
P27	3	310	115.0
P27	3	450	215.0
P27	3	510	165.0
P27	3	590	115.0
P27	3	650	165.0
P27	3	710	165.0
P27	3	750	265.0
P28	1	20	135.0
P28	1	150	135.0
P28	1	230	185.0
P28	1	350	85.0
P28	1	510	85.0
P28	1	650	185.0
P28	1	780	135.0
P28	1	920	185.0
P28	2	40	135.0
P28	2	150	85.0
P28	2	300	85.0
P28	2	470	185.0
P28	2	570	185.0
P28	2	680	185.0
P28	2	720	185.0
P28	2	770	85.0
P28	2	900	85.0
P28	3	0	135.0
P28	3	100	185.0
P28	3	220	135.0
P28	3	370	135.0
P28	3	400	185.0
P28	3	420	185.0
P28	3	510	85.0
P28	3	620	85.0
P28	3	700	135.0
P28	3	840	85.0
P28	3	900	85.0
P28	3	1030	185.0
P29	1	10	130.0
P29	1	160	280.0
P29	1	290	230.0
P29	1	380	180.0
P29	1	550	230.0
P29	1	630	230.0
P29	1	750	280.0
P29	2	10	130.0
P29	2	160	180.0
P29	2	330	130.0
P29	2	480	180.0
P29	2	630	280.0
P29	2	740	230.0
P29	2	760	180.0
P29	3	10	230.0
P29	3	80	180.0
P29	3	130	280.0
P29	3	160	280.0
P29	3	300	230.0
P29	3	330	180.0
P29	3	490	280.0
P29	3	620	280.0
P29	3	770	130.0
P30	1	30	50.0
P30	1	50	150.0
P30	1	70	100.0
P30	1	170	50.0
P30	1	230	150.0
P30	1	290	50.0
P30	1	350	100.0
P30	1	520	50.0
P30	1	690	100.0
P30	1	720	50.0
P30	1	790	100.0
P30	1	840	100.0
P30	1	870	150.0
P30	2	20	150.0
P30	2	140	50.0
P30	2	160	150.0
P30	2	300	50.0
P30	2	330	100.0
P30	2	490	150.0
P30	2	580	100.0
P30	2	670	150.0
P30	2	840	100.0
P30	2	880	150.0
P30	2	920	100.0
P30	3	10	100.0
P30	3	150	50.0
P30	3	210	50.0
P30	3	350	100.0
P30	3	400	100.0
P30	3	560	150.0
P30	3	680	50.0
P30	3	820	150.0
P30	3	910	150.0
P31	1	40	30.0
P31	1	200	80.0
P31	1	250	80.0
P31	1	400	130.0
P31	1	420	80.0
P31	1	460	130.0
P31	1	530	30.0
P31	1	670	30.0
P31	1	690	30.0
P31	1	790	30.0
P31	1	830	130.0
P31	2	20	130.0
P31	2	180	30.0
P31	2	320	80.0
P31	2	440	80.0
P31	2	560	30.0
P31	2	610	130.0
P31	2	760	30.0
P31	2	800	80.0
P31	2	870	80.0
P31	3	20	130.0
P31	3	100	30.0
P31	3	250	80.0
P31	3	390	80.0
P31	3	440	130.0
P31	3	570	80.0
P31	3	740	130.0
P31	3	900	130.0
P32	1	0	115.0
P32	1	130	165.0
P32	1	180	65.0
P32	1	200	165.0
P32	1	290	115.0
P32	1	440	165.0
P32	1	560	65.0
P32	1	720	115.0
P32	1	860	65.0
P32	2	20	165.0
P32	2	130	115.0
P32	2	280	165.0
P32	2	380	65.0
P32	2	460	65.0
P32	2	530	65.0
P32	2	620	115.0
P32	2	710	165.0
P32	2	820	115.0
P32	2	870	65.0
P32	3	10	65.0
P32	3	80	65.0
P32	3	140	165.0
P32	3	200	115.0
P32	3	240	165.0
P32	3	350	115.0
P32	3	440	165.0
P32	3	590	115.0
P32	3	660	165.0
P32	3	700	115.0
P32	3	840	65.0
P33	1	0	225.0
P33	1	140	125.0
P33	1	260	175.0
P33	1	430	175.0
P33	1	480	175.0
P33	1	580	175.0
P33	1	750	225.0
P33	1	820	225.0
P33	1	900	225.0
P33	2	40	125.0
P33	2	70	275.0
P33	2	200	125.0
P33	2	360	125.0
P33	2	450	225.0
P33	2	570	225.0
P33	2	670	175.0
P33	2	730	175.0
P33	2	900	275.0
P33	3	30	125.0
P33	3	120	275.0
P33	3	260	225.0
P33	3	410	125.0
P33	3	500	275.0
P33	3	580	275.0
P33	3	720	225.0
P33	3	790	175.0
P33	3	810	225.0
P33	3	860	125.0
P34	1	40	30.0
P34	1	120	80.0
P34	1	280	30.0
P34	1	350	30.0
P34	1	520	80.0
P34	1	550	30.0
P34	1	640	30.0
P34	1	680	30.0
P34	2	30	30.0
P34	2	190	80.0
P34	2	320	30.0
P34	2	460	80.0
P34	2	630	80.0
P34	2	760	80.0
P34	3	20	30.0
P34	3	40	30.0
P34	3	180	30.0
P34	3	350	80.0
P34	3	390	80.0
P34	3	460	30.0
P34	3	600	30.0
P34	3	760	80.0
P34	3	800	80.0
P35	1	30	80.0
P35	1	50	180.0
P35	1	150	80.0
P35	1	250	130.0
P35	1	310	80.0
P35	1	470	180.0
P35	1	620	80.0
P35	1	710	180.0
P35	2	10	130.0
P35	2	130	130.0
P35	2	220	80.0
P35	2	340	130.0
P35	2	500	130.0
P35	2	570	130.0
P35	2	600	130.0
P35	2	770	130.0
P35	3	30	130.0
P35	3	190	130.0
P35	3	280	130.0
P35	3	340	180.0
P35	3	470	180.0
P35	3	610	180.0
P35	3	640	80.0
P35	3	690	130.0
P36	1	10	80.0
P36	1	130	180.0
P36	1	230	180.0
P36	1	360	180.0
P36	1	520	130.0
P36	1	640	180.0
P36	1	660	80.0
P36	1	800	130.0
P36	1	880	130.0
P36	2	0	80.0
P36	2	140	130.0
P36	2	310	130.0
P36	2	400	80.0
P36	2	500	180.0
P36	2	580	80.0
P36	2	650	130.0
P36	2	710	80.0
P36	2	840	80.0
P36	2	910	180.0
P36	3	40	130.0
P36	3	140	80.0
P36	3	240	130.0
P36	3	380	130.0
P36	3	480	180.0
P36	3	620	130.0
P36	3	690	180.0
P36	3	860	80.0
P37	1	30	180.0
P37	1	120	180.0
P37	1	140	230.0
P37	1	250	280.0
P37	1	270	280.0
P37	1	310	130.0
P37	1	410	130.0
P37	1	450	280.0
P37	1	570	130.0
P37	1	690	180.0
P37	1	810	230.0
P37	2	30	180.0
P37	2	110	180.0
P37	2	280	280.0
P37	2	340	130.0
P37	2	380	130.0
P37	2	470	230.0
P37	2	610	180.0
P37	2	770	130.0
P37	3	10	280.0
P37	3	140	180.0
P37	3	300	130.0
P37	3	430	230.0
P37	3	540	130.0
P37	3	580	180.0
P37	3	650	130.0
P37	3	820	130.0
P37	3	840	280.0
P38	1	30	205.0
P38	1	100	155.0
P38	1	230	155.0
P38	1	370	205.0
P38	1	430	105.0
P38	1	460	255.0
P38	1	550	205.0
P38	1	710	205.0
P38	1	880	155.0
P38	2	20	105.0
P38	2	190	255.0
P38	2	210	205.0
P38	2	270	105.0
P38	2	360	105.0
P38	2	500	155.0
P38	2	620	255.0
P38	2	770	155.0
P38	2	870	155.0
P38	3	30	155.0
P38	3	70	105.0
P38	3	160	155.0
P38	3	210	105.0
P38	3	280	205.0
P38	3	340	255.0
P38	3	370	105.0
P38	3	430	205.0
P38	3	500	105.0
P38	3	520	105.0
P38	3	630	255.0
P38	3	650	255.0
P38	3	730	205.0
P38	3	860	155.0
P39	1	0	30.0
P39	1	100	130.0
P39	1	160	80.0
P39	1	310	130.0
P39	1	430	80.0
P39	1	450	80.0
P39	1	540	130.0
P39	1	670	130.0
P39	1	720	30.0
P39	1	800	30.0
P39	1	840	30.0
P39	1	920	80.0
P39	2	20	30.0
P39	2	180	130.0
P39	2	310	30.0
P39	2	440	80.0
P39	2	600	80.0
P39	2	620	30.0
P39	2	690	80.0
P39	2	830	80.0
P39	3	0	80.0
P39	3	170	130.0
P39	3	210	80.0
P39	3	310	80.0
P39	3	390	80.0
P39	3	560	80.0
P39	3	620	130.0
P39	3	790	80.0
P40	1	20	85.0
P40	1	50	85.0
P40	1	140	185.0
P40	1	310	135.0
P40	1	330	85.0
P40	1	390	185.0
P40	1	490	185.0
P40	1	660	185.0
P40	1	780	85.0
P40	1	910	185.0
P40	2	10	185.0
P40	2	100	135.0
P40	2	140	185.0
P40	2	240	135.0
P40	2	370	185.0
P40	2	540	85.0
P40	2	580	135.0
P40	2	710	135.0
P40	2	860	85.0
P40	3	10	135.0
P40	3	110	185.0
P40	3	170	185.0
P40	3	200	85.0
P40	3	300	185.0
P40	3	370	135.0
P40	3	510	85.0
P40	3	680	135.0
P40	3	810	135.0
P41	1	20	170.0
P41	1	100	70.0
P41	1	240	170.0
P41	1	300	70.0
P41	1	440	120.0
P41	1	500	70.0
P41	1	520	120.0
P41	1	550	170.0
P41	1	720	70.0
P41	1	780	170.0
P41	1	820	170.0
P41	2	30	170.0
P41	2	80	70.0
P41	2	200	170.0
P41	2	290	170.0
P41	2	390	70.0
P41	2	490	120.0
P41	2	570	170.0
P41	2	610	70.0
P41	2	690	70.0
P41	2	780	70.0
P41	2	820	170.0
P41	2	870	70.0
P41	2	920	120.0
P41	3	20	120.0
P41	3	50	170.0
P41	3	110	120.0
P41	3	270	70.0
P41	3	430	170.0
P41	3	510	120.0
P41	3	610	120.0
P41	3	740	170.0
P41	3	760	170.0
P41	3	920	170.0
P42	1	10	55.0
P42	1	150	5.0
P42	1	190	5.0
P42	1	320	55.0
P42	1	450	55.0
P42	1	620	55.0
P42	1	770	55.0
P42	1	790	5.0
P42	1	820	5.0
P42	1	840	5.0
P42	2	20	5.0
P42	2	50	5.0
P42	2	160	5.0
P42	2	210	5.0
P42	2	310	55.0
P42	2	440	5.0
P42	2	600	5.0
P42	2	700	5.0
P42	2	810	55.0
P42	3	40	55.0
P42	3	150	5.0
P42	3	270	5.0
P42	3	330	5.0
P42	3	380	5.0
P42	3	460	55.0
P42	3	590	55.0
P42	3	610	55.0
P42	3	710	5.0
P42	3	830	55.0
P43	1	40	190.0
P43	1	80	190.0
P43	1	220	190.0
P43	1	320	140.0
P43	1	480	140.0
P43	1	550	140.0
P43	1	680	190.0
P43	1	740	140.0
P43	1	790	190.0
P43	1	860	140.0
P43	2	30	190.0
P43	2	60	90.0
P43	2	160	190.0
P43	2	310	190.0
P43	2	360	90.0
P43	2	380	90.0
P43	2	530	190.0
P43	2	660	140.0
P43	2	730	190.0
P43	2	880	190.0
P43	3	40	90.0
P43	3	160	140.0
P43	3	180	140.0
P43	3	270	190.0
P43	3	410	90.0
P43	3	550	90.0
P43	3	670	190.0
P43	3	840	90.0
P43	3	900	90.0
P44	1	20	145.0
P44	1	60	145.0
P44	1	90	145.0
P44	1	230	95.0
P44	1	350	95.0
P44	1	480	45.0
P44	1	600	45.0
P44	1	620	95.0
P44	1	720	145.0
P44	1	830	95.0
P44	1	890	95.0
P44	1	930	145.0
P44	1	990	95.0
P44	2	0	145.0
P44	2	100	145.0
P44	2	260	145.0
P44	2	400	95.0
P44	2	450	95.0
P44	2	570	95.0
P44	2	610	45.0
P44	2	640	95.0
P44	2	740	95.0
P44	2	830	45.0
P44	2	910	45.0
P44	2	970	45.0
P44	3	40	95.0
P44	3	140	45.0
P44	3	160	145.0
P44	3	200	95.0
P44	3	300	145.0
P44	3	380	45.0
P44	3	520	145.0
P44	3	580	145.0
P44	3	660	45.0
P44	3	790	45.0
P44	3	890	95.0
P44	3	1000	45.0
P45	1	30	195.0
P45	1	160	145.0
P45	1	210	195.0
P45	1	330	145.0
P45	1	350	195.0
P45	1	440	145.0
P45	1	540	145.0
P45	1	690	145.0
P45	2	10	95.0
P45	2	170	95.0
P45	2	280	195.0
P45	2	400	145.0
P45	2	560	145.0
P45	2	600	145.0
P45	2	740	95.0
P45	3	20	195.0
P45	3	50	145.0
P45	3	90	145.0
P45	3	220	195.0
P45	3	310	145.0
P45	3	390	95.0
P45	3	540	195.0
P45	3	560	95.0
P45	3	720	195.0
P46	1	40	25.0
P46	1	200	75.0
P46	1	300	25.0
P46	1	460	25.0
P46	1	620	25.0
P46	1	670	75.0
P46	1	810	75.0
P46	1	880	75.0
P46	2	10	75.0
P46	2	120	25.0
P46	2	140	25.0
P46	2	250	25.0
P46	2	370	25.0
P46	2	480	25.0
P46	2	510	75.0
P46	2	600	25.0
P46	2	690	25.0
P46	2	710	25.0
P46	2	820	25.0
P46	3	20	75.0
P46	3	120	25.0
P46	3	290	75.0
P46	3	380	25.0
P46	3	460	75.0
P46	3	580	75.0
P46	3	670	25.0
P46	3	700	75.0
P46	3	740	25.0
P46	3	760	25.0
P47	1	40	20.0
P47	1	150	20.0
P47	1	300	70.0
P47	1	430	20.0
P47	1	590	20.0
P47	1	680	70.0
P47	1	720	70.0
P47	1	770	20.0
P47	1	850	70.0
P47	2	30	20.0
P47	2	80	70.0
P47	2	130	70.0
P47	2	280	70.0
P47	2	450	20.0
P47	2	530	70.0
P47	2	690	20.0
P47	2	720	20.0
P47	2	840	20.0
P47	2	940	70.0
P47	3	10	20.0
P47	3	130	70.0
P47	3	150	20.0
P47	3	180	70.0
P47	3	320	70.0
P47	3	360	20.0
P47	3	430	20.0
P47	3	550	20.0
P47	3	610	20.0
P47	3	780	20.0
P47	3	930	70.0
P48	1	30	150.0
P48	1	190	50.0
P48	1	340	150.0
P48	1	370	100.0
P48	1	420	100.0
P48	1	490	150.0
P48	1	600	100.0
P48	1	680	50.0
P48	1	830	100.0
P48	1	970	50.0
P48	2	40	150.0
P48	2	210	100.0
P48	2	260	100.0
P48	2	330	50.0
P48	2	400	100.0
P48	2	570	100.0
P48	2	640	100.0
P48	2	710	100.0
P48	2	810	150.0
P48	2	860	50.0
P48	2	930	100.0
P48	3	30	50.0
P48	3	150	50.0
P48	3	240	50.0
P48	3	260	150.0
P48	3	310	100.0
P48	3	360	50.0
P48	3	430	100.0
P48	3	550	150.0
P48	3	710	150.0
P48	3	820	50.0
P49	1	40	170.0
P49	1	200	120.0
P49	1	250	70.0
P49	1	400	70.0
P49	1	540	70.0
P49	1	630	70.0
P49	1	660	170.0
P49	1	780	70.0
P49	1	940	170.0
P49	2	30	120.0
P49	2	140	170.0
P49	2	280	170.0
P49	2	360	120.0
P49	2	420	70.0
P49	2	480	170.0
P49	2	540	70.0
P49	2	640	70.0
P49	2	800	70.0
P49	2	920	120.0
P49	2	970	70.0
P49	3	0	170.0
P49	3	80	120.0
P49	3	150	120.0
P49	3	230	170.0
P49	3	390	70.0
P49	3	530	120.0
P49	3	580	170.0
P49	3	620	170.0
P49	3	670	120.0
P49	3	690	120.0
P49	3	820	120.0
P49	3	920	70.0
P49	3	950	120.0
P49	3	1000	170.0
P50	1	0	85.0
P50	1	120	85.0
P50	1	240	185.0
P50	1	390	135.0
P50	1	560	85.0
P50	1	710	135.0
P50	2	30	135.0
P50	2	180	135.0
P50	2	300	135.0
P50	2	330	135.0
P50	2	400	135.0
P50	2	450	135.0
P50	2	560	135.0
P50	2	720	135.0
P50	2	740	185.0
P50	3	10	135.0
P50	3	40	185.0
P50	3	170	185.0
P50	3	200	135.0
P50	3	270	85.0
P50	3	360	135.0
P50	3	420	85.0
P50	3	480	135.0
P50	3	560	85.0
P50	3	730	185.0
