# Supplementary material for: Machine learning with optimization to create medicine intake schedules for Parkinson’s disease patients
Source: PLoS One. 2023 Oct 18;18(10):e0293123. doi: 10.1371/journal.pone.0293123 (PMC10584128; doi:10.1371/journal.pone.0293123)
Supplement: S1 File — This CSV file includes detailed simulated medication and state data for 50 PD patients, based on the PK/PD models described in the paper. (ZIP) [file pone.0293123.s001.zip › patient_params_export.csv]

	TABS	V1	V2	CL	Q	Rsyn	TKEO	BASE	E_MAX	EC_50	gamma	BIO	ALAG	T_U	T_D
P1	32.8384840791246	15.331041165018132	33.11421653537986	0.6724149758525625	0.6351498455878506	0.04452302979945322	29.40187180361484	-1.765520371400239	2.8861538912004012	2.7032444997034553	11.429961065245227	0.88	2.9	6.276043943017092	22.579889131443302
P2	18.762539565775306	12.11674448448242	24.780791505946972	0.41110632848577344	0.6635385486694562	0.009374383779205457	19.87581019665875	-1.4696022308239296	3.727458317047592	1.149121033292924	12.198512812895148	0.88	2.9	6.401296869697288	21.314137690573904
P3	13.117111012904333	12.622868530715406	28.85260569717521	0.3015584325592641	0.5560355777725083	0.007621696401633255	25.660280189028594	-1.5029776223642355	2.5868691970945674	2.634758976881968	12.04383112321614	0.88	2.9	6.846782480159325	24.494833867551776
P4	22.154693877420232	10.542879654648369	28.655487735083216	0.5400117848137127	0.5444245847569226	0.019533768482736517	27.588423579578365	-1.9515605010357502	3.192662770537404	2.0331162201502857	11.707926712974519	0.88	2.9	5.249256753733174	20.42671235478792
P5	39.589103738831035	14.14098460437421	30.59524631939053	0.5607294311617699	0.4746818354001845	0.016175757274428125	22.63163745173346	-1.7074387829661664	2.847442486675759	1.3513652689998819	11.288871875811187	0.88	2.9	5.767559769390008	19.761803272072257
P6	31.384980141946176	7.501183549278817	22.504237957992014	0.4902188431903639	0.38362318886900104	0.002021860983171248	17.160765851512178	-1.6091528055525974	2.6087090654319525	0.7092282370074882	11.897486897524196	0.88	2.9	7.611654515797536	23.114390545009037
P7	23.92422437737644	9.121203284834234	25.324325271372523	0.39781083980138665	0.5957290027660492	0.023939082884533378	17.53733974716806	-1.1986555908109593	2.043359047572063	1.5458502460720733	11.500358355743442	0.88	2.9	5.244427928566813	20.647828016509685
P8	17.753792260343292	2.6157489289830718	27.509279408798644	0.512225597094407	0.6174648327024843	0.013970576545994975	25.456814595334535	-2.203302480527335	3.673033664859986	1.3620108563341875	11.76449587283179	0.88	2.9	7.305299771395262	23.69314281865624
P9	25.26754589234681	12.71195518305355	30.26575335834732	0.4354107693918521	0.4163012520223396	0.02894470772275936	22.834163163261152	-1.3845283458350965	2.842108592425751	1.0937578493140658	11.171873725425378	0.88	2.9	7.128272686200088	23.02286604466243
P10	38.68923189732473	8.245874118007931	24.51176121516186	0.5966387708657608	0.5594337844814057	0.011572384356273712	22.539577343564385	-1.7643446244861414	3.083871115036053	1.2747624823775119	11.749469605600712	0.88	2.9	8.315941431518004	24.499934341723552
P11	39.19432895246166	8.537820775787758	29.79094340977437	0.48126036346676815	0.5094175300828646	0.008915408850750439	20.392456641448284	-1.5949842464105874	2.918079015747371	1.232972696199868	11.535085522853677	0.88	2.9	8.222223241768438	21.481172105171233
P12	14.088899829673537	11.886488948332808	28.160230143807116	0.38966758091227394	0.6651494632162881	0.056906247694084706	26.156311115995617	-1.3049840303884537	2.869542826291575	2.8284046328497743	11.699896720554959	0.88	2.9	7.745468381735099	23.069466427993113
P13	31.66155458173797	15.807995184622003	34.54079216589952	0.4688154742241133	0.5294075844432033	0.007867231331079267	18.6305931816865	-1.373346861997372	2.2606383364984883	1.994265063566965	11.548124973676767	0.88	2.9	6.996459688699674	20.466795198011162
P14	14.456303745303986	13.734515838790081	25.792333577322132	0.33905818249142566	0.4506281776760006	0.031832745717139066	13.68172447115062	-1.0547526247288834	1.8791784571288446	1.70884357552628	11.382560955255876	0.88	2.9	6.97242101938011	21.28486897332668
P15	12.805196181940655	11.726344117452532	23.08115714566734	0.4062026553401975	0.6402990219312704	0.01837474282123893	21.173196631731308	-1.2427379521609088	1.9523067037817647	2.728186659171228	11.9178576153494	0.88	2.9	8.340038549558955	23.07092962015954
P16	16.339292706973705	11.922951119945587	21.91840863202733	0.30556990276417506	0.5092571695393159	0.016662441812193236	22.128932620159564	-1.234097608366464	2.743630222116476	1.192968792419587	11.919890389010531	0.88	2.9	8.167825229128635	24.17924951110309
P17	15.568437700182264	17.61079643674819	33.49402278381147	0.4185591746822975	0.4943625619874587	0.03238085984858589	26.587541176960517	-1.7614114564943397	2.571463712872388	2.6010563783910445	11.558386312491642	0.88	2.9	7.12401996651663	24.78148620481497
P18	29.515015275626403	12.307340459407579	24.912343836194133	0.5025111959469422	0.5761745062510393	0.004279390281398322	19.981868627079194	-1.121114487289197	1.9024244350315545	1.0218314978383474	11.511033854916684	0.88	2.9	6.673072398795012	21.40704112258814
P19	18.253027333934487	7.384785607693146	18.42706849060489	0.41966580152301264	0.5949657882451468	0.01014343652774552	23.972361950297127	-1.4357384282199523	3.174687102525715	0.6409317638780134	12.161589419244855	0.88	2.9	6.810570749588708	22.12183982414737
P20	22.98673768567412	7.912770019713758	23.150328233920586	0.631195482355093	0.7435507706485059	0.0009249965194627584	23.591415954668026	-1.9086960344892212	3.388084489790978	1.346510026409785	12.091917144660437	0.88	2.9	8.119984921025587	24.093665227448387
P21	34.04487282277411	8.964246382029398	25.903861164319625	0.5128807206358624	0.4538337077401674	0.01809775377724518	17.707838287757596	-1.9603581906443157	3.7665565020741893	0.7491741858972121	11.661438222598894	0.88	2.9	8.970577721183467	24.35301228179694
P22	30.397093767204694	7.2917372383120265	25.027904995994884	0.48916357383877046	0.6408198017669089	0.021231793519487785	29.178887325438556	-1.8322685975261144	3.0289471992212067	2.1331696159956266	11.344022577487786	0.88	2.9	7.93555205833116	22.421519225326506
P23	7.633173757229471	12.350642516256986	23.724916456592386	0.30693641361713997	0.5600050815941804	0.02073503206470652	16.87331358494468	-0.8102968713348343	2.3818087236371737	1.0219951840394197	11.804855422111018	0.88	2.9	7.063616661586905	20.667920796081816
P24	32.23548562161269	14.93182727627189	27.055088891427893	0.4796765665943813	0.39101514594204534	0.03407496583741866	25.50861516472508	-1.3500329810266227	2.0847754825967115	2.1184158077022417	11.160753355597905	0.88	2.9	7.8468467735704746	22.745673273150427
P25	28.333492610515663	13.848600562869047	34.36798728649113	0.5364785857305172	0.5993034532379462	0.0275134559566787	29.155281429792648	-1.4532421125076755	2.283773701533543	2.1767996338402886	11.296797774615158	0.88	2.9	7.007063081713804	23.1983502080409
P26	22.22721491046865	14.205950896849982	29.432109730457555	0.5539346954765184	0.7317677869037075	0.006325584757477251	20.424615526963507	-1.4139348965311371	2.329480473360947	2.3260723051716017	11.949908427368547	0.88	2.9	6.922550979816018	21.28421072607785
P27	28.36328561542278	13.118842881508765	27.349900141520983	0.6271226686230141	0.6523543248498014	0.021396038301365328	22.232592318406695	-1.2825290029713674	2.2853647334591587	2.0589122774657547	11.580011508148912	0.88	2.9	7.53662463151551	21.229653372381716
P28	25.033630777079594	13.398314367691137	22.572165675341548	0.3934287375838389	0.4548478143627184	0.015267455517572588	22.698654444175187	-1.3953978931610516	2.5358447663400026	2.321401423941241	11.73396960869246	0.88	2.9	6.30391427947214	23.59567730211011
P29	13.963449989862337	13.626318369201412	29.894368313837212	0.5595456155759748	0.6621129343693485	0.013396231339501206	23.97292991851862	-1.8263457839223827	2.8150925509775857	2.888953889036261	11.844898156612503	0.88	2.9	8.713040910223427	22.160376750645113
P30	28.06023458060366	15.334383740026258	26.96505554250909	0.2923659893265136	0.490870266673591	0.014966587394955823	17.411842449891143	-1.2322488559588405	2.0160069600508255	1.6614314002762403	11.328872634142794	0.88	2.9	5.629291201585687	21.05687044998357
P31	17.297601280683125	6.7012335515891515	26.123231540137407	0.4993629548032234	0.5915273497967345	0.0062590944708248155	24.380570759066117	-2.122475288335766	2.8263864446713893	1.2504433707749933	11.893942242443785	0.88	2.9	5.944224567149968	20.97124128179292
P32	20.49566373173367	7.927745667396625	25.70050971498206	0.5844832563601229	0.6706661111219094	0.0034931156413511126	16.83678266141301	-1.4922792657823651	2.2896603088707335	1.8178705062613383	11.682819876259442	0.88	2.9	8.395725706829117	23.175770115845943
P33	29.270312571633568	14.474160894503045	29.925084670576222	0.4424835887709373	0.4425873836174853	0.029949068231541774	26.783936085458265	-1.1582279233160138	1.8703163180970375	2.531605710715565	11.247660815141133	0.88	2.9	8.738279786383371	23.913774095123827
P34	28.654226594824443	12.997901138088208	24.864691446185933	0.45575114299443525	0.5542886131048957	0.00022741380253333242	12.17824130186398	-1.1313893864851674	2.089265920411102	1.0916472754840358	11.45350051297898	0.88	2.9	5.268587794208134	18.935143990629495
P35	23.79312652642451	12.70083786134677	24.142635196303893	0.4608517849682488	0.7412060051969944	0.01316820501086218	14.51536218317877	-1.1369846342086682	1.9209582328325099	2.0692264693083917	11.579904067387098	0.88	2.9	8.147733373023227	21.825170752730493
P36	30.299159627590484	11.886773422472555	28.804078044694617	0.5748470931175979	0.5463823709045408	0.027600523309924886	22.805639942732068	-1.5584698862760904	2.4993739109794095	1.7001218284778927	11.25462955535808	0.88	2.9	6.636071558396878	22.91680397551624
P37	36.3129726664917	18.29336934313269	31.47411884856631	0.5768110974130654	0.5244982907019399	0.024232216054299694	24.082014419114024	-1.459786907213646	2.6602045393826743	2.104910482957237	11.127053432822125	0.88	2.9	7.8599964915106355	22.264377645638262
P38	39.35107775738811	14.775830511642596	31.0447806952701	0.6576089431403185	0.5214284646922178	0.010839858653444482	13.331848546874319	-1.2104447299729308	2.1057935270433674	1.8196503674097513	11.299365124555191	0.88	2.9	6.991780741068109	22.15197818426134
P39	16.224376829106692	7.455223144987002	26.759142594044178	0.4671115264916954	0.6178653541314602	0.028020008181571063	21.447408720597224	-1.6183485432143876	2.4645123185175923	1.3852918722578234	11.653725075898969	0.88	2.9	7.898207654982187	23.423768505860718
P40	27.72277564138577	13.24498726148979	26.513627251164316	0.3776018251704155	0.38771408961883413	0.031180877877847887	21.737056907933013	-1.5538096175863998	2.390352047832975	2.4493841079552947	11.600650330726063	0.88	2.9	6.828020449044446	22.16717885050742
P41	27.27526547559937	14.571697914841604	32.580638009602225	0.395187385679323	0.4554200808697305	0.04185701700319675	26.024188016505086	-1.5273670228710954	2.7256670353363806	1.8963221754108972	11.552564885227058	0.88	2.9	7.359223480880714	22.823828254825138
P42	17.25054894970185	10.443796662574563	24.71865952705646	0.30214752124222866	0.5114821604287314	0.01750598938968914	13.721999839964644	-1.6175637921473507	3.5363378286718956	0.9822444317474984	11.734581053465325	0.88	2.9	6.008430168979425	20.652873595148616
P43	14.990877403844214	10.84175393700936	25.187810423498536	0.46873652272395977	0.5277860308831714	0.029997211898995887	33.20414689950787	-1.853956695773795	2.7957922242719895	2.2809348873174957	12.29026222527539	0.88	2.9	8.276877564726501	23.306446496235594
P44	41.53746106094792	12.262728473464318	29.118260954658943	0.44091268769714975	0.4436152038330482	0.007427885917042132	16.415759846361613	-1.4632649352897509	2.416071719321377	1.2785874393542154	11.285386227220286	0.88	2.9	7.316497711444662	24.250449325201664
P45	20.066702603742783	10.2800224178532	26.83240298680404	0.43909925898093405	0.5960756202857698	0.02593036011045948	28.059117812659785	-1.5263905269042322	2.2703696435567813	2.2957550424198225	11.756076614605993	0.88	2.9	7.306907150130241	20.17005643497062
P46	23.01209024010452	5.388016570418055	22.25154487486799	0.37790438200226417	0.667131855399853	0.007066259725433378	23.19477956047465	-1.720594293019858	3.001976848118292	1.2220490201260292	12.045656502613053	0.88	2.9	9.105746887084043	24.100640113834835
P47	34.504132289541566	6.588843520467412	23.435848401405526	0.6781403245475861	0.5387250370923256	0.027852371119675555	26.878585299035425	-1.6416332681670351	2.597303626600298	0.6776960218179894	11.212107914421143	0.88	2.9	6.120507279397507	22.461998010040148
P48	32.518352775750714	14.794814932721337	28.07766845233727	0.538611912464386	0.4738441646393602	0.01057300457185224	21.121910644973624	-1.5320898180039126	3.0696737580857834	1.208458776239842	11.49978855427136	0.88	2.9	9.058189576807655	25.545736001803213
P49	17.74546790095889	13.874500298005671	31.308486342558673	0.4363965867068596	0.5848933255588826	0.015357771220159867	16.91345636193559	-1.409365644327813	2.259106619162513	2.0798392787631785	11.52504716253092	0.88	2.9	4.553346027478777	21.477977937047815
P50	12.150224833085701	9.334206079736367	27.14492145456971	0.5538515913828407	0.5063881623910884	0.03743177040179061	23.11749049388554	-1.8373569417411142	2.9904195720774633	2.6318257635942643	11.610055234068684	0.88	2.9	9.234242249197736	23.3806379499324
P51	17.463986206286307	5.9441348662962845	27.302959266672225	0.36982143091956066	0.6287688911264747	0.01197470941218626	25.994809424221735	-1.8026790141039717	3.0000164641159244	1.481504078976742	11.783096052285178	0.88	2.9	7.784467382460089	24.69334437020182
P52	45.064676390717175	11.759659150385424	29.38164520236263	0.566935782221073	0.5483444482464216	0.02247276141928158	19.000305683843308	-1.3257334568451302	2.6131161569075054	0.9923131792630775	11.017566166273433	0.88	2.9	6.531292624912238	20.942456966864807
P53	26.752540360864757	12.972036404992433	33.96087431338334	0.40136409821997937	0.6518650154968916	0.022592523033667967	27.330425864257545	-1.6068019257703858	2.7483068008928777	2.555603862146719	11.727823598697265	0.88	2.9	7.7937571235362855	23.094253674315656
P54	26.40508840293609	12.262880388078939	22.14207804052105	0.4339881872635344	0.532605624502189	0.02086627439646046	26.443529828190467	-1.4448596295070515	2.561998708771322	2.3856666814996528	11.83125613845956	0.88	2.9	8.748501209326216	22.54399907537605
P55	25.51329794770926	5.6383136511764675	24.974566688421763	0.4581943717294604	0.5571528345226041	0.00468057127374317	20.656120111448494	-1.706879508514523	3.6429815381534185	1.5141988659486225	11.727134567111325	0.88	2.9	7.195328550113624	24.326119034197433
P56	20.971811569193132	4.579205978242837	21.529992077026517	0.6097328338332341	0.77760841782701	0.011020943120760539	22.50938507114347	-1.530307227941946	2.3513121196582207	1.0855862313721434	11.743840222749137	0.88	2.9	8.428135260466798	24.043344236099387
P57	23.238675850834333	5.345421540835772	24.941946199669516	0.5363423503405971	0.588256800992607	0.027220687463829947	23.675033174837115	-1.6826527934680606	2.5862926770682924	0.3538139283694621	11.790790670397197	0.88	2.9	7.056095417618853	22.746681231564626
P58	26.43540165943761	15.080456018606519	29.665579072186162	0.4745996573151272	0.6199044869543193	0.014830417461060938	24.987949262367508	-1.6722157371105633	2.6994072644006333	3.167546382600188	11.77822852248975	0.88	2.9	6.943462264105035	23.779245359194803
P59	26.689176319622433	10.924455865536078	27.37270626582067	0.5244800423154653	0.4342701231531303	0.023285909915210477	19.360813198869867	-1.510312610533439	2.250696934606259	1.3787686921901505	11.469732957435797	0.88	2.9	7.442077858267206	23.926092262679
P60	13.731329567966181	10.789090616520694	21.197712243266697	0.3376391996148362	0.6395803607950938	0.0046967124611255184	19.810166291465663	-0.9784415001478056	2.1876555446543886	1.3704695460669192	11.449048558052143	0.88	2.9	6.751981271114624	23.465132009676275
