# Supplementary material for: Machine learning with optimization to create medicine intake schedules for Parkinson’s disease patients
Source: PLoS One. 2023 Oct 18;18(10):e0293123. doi: 10.1371/journal.pone.0293123 (PMC10584128; doi:10.1371/journal.pone.0293123)
Supplement: S1 File — This CSV file includes detailed simulated medication and state data for 50 PD patients, based on the PK/PD models described in the paper. (ZIP) [file pone.0293123.s001.zip › patient_states_export.csv]

	P1_D1	P1_D2	P1_D3	P2_D1	P2_D2	P2_D3	P3_D1	P3_D2	P3_D3	P4_D1	P4_D2	P4_D3	P5_D1	P5_D2	P5_D3	P6_D1	P6_D2	P6_D3	P7_D1	P7_D2	P7_D3	P8_D1	P8_D2	P8_D3	P9_D1	P9_D2	P9_D3	P10_D1	P10_D2	P10_D3	P11_D1	P11_D2	P11_D3	P12_D1	P12_D2	P12_D3	P13_D1	P13_D2	P13_D3	P14_D1	P14_D2	P14_D3	P15_D1	P15_D2	P15_D3	P16_D1	P16_D2	P16_D3	P17_D1
0	-1.765520371400239	-1.765520371400239	-1.765520371400239	-1.4696022308239296	-1.4696022308239296	-1.4696022308239296	-1.5029776223642355	-1.5029776223642355	-1.5029776223642355	-1.9515605010357502	-1.9515605010357502	-1.9515605010357502	-1.7074387829661664	-1.7074387829661664	-1.7074387829661664	-1.6091528055525974	-1.6091528055525974	-1.6091528055525974	-1.198655590810959	-1.198655590810959	-1.198655590810959	-2.203302480527335	-2.203302480527335	-2.203302480527335	-1.384528345835024	-1.384528345835024	-1.384528345835024	-1.7643446244861414	-1.7643446244861414	-1.7643446244861414	-1.5949842464105874	-1.5949842464105874	-1.5949842464105874	-1.3049840303884512	-1.3049840303884512	-1.3049840303884512	-1.373346861997372	-1.373346861997372	-1.373346861997372	-1.054752624728875	-1.054752624728875	-1.054752624728875	-1.2427379521609088	-1.2427379521609088	-1.2427379521609088	-1.2340976083664639	-1.2340976083664639	-1.2340976083664639	-1.7614114564943397
1	-1.765520371400239	-1.765520371400239	-1.765520371400239	-1.4696022308239296	-1.4696022180322743	-1.4696022308239296	-1.5029776223642355	-1.5029776223642355	-1.5029776223642355	-1.9515605010357502	-1.9515605010357502	-1.9515601635170525	-1.7074387829661664	-1.7074387829661664	-1.7074387829661664	-1.6091528055525974	-1.6091528055525974	-1.6091528055525974	-1.198655590810959	-1.198655590810959	-1.198655590810959	-2.203302480527335	-2.2032449463576103	-2.203302480527335	-1.3845267361706084	-1.3845267361706084	-1.3845283458061854	-1.7643446244861414	-1.7643446244861414	-1.7643446244861414	-1.5949842464105874	-1.5949842464105874	-1.594984246409579	-1.3049840303884512	-1.3049840303884512	-1.3049840303884512	-1.373346861997372	-1.3733468610617707	-1.373346861997372	-1.054752624728875	-1.054752624728875	-1.054752624728875	-1.2427379521609088	-1.2427379521609088	-1.2427379521609088	-1.2340975837580541	-1.2340976083664639	-1.2340976083664639	-1.7614114564943397
2	-1.765520371400239	-1.765520371400239	-1.765520371400239	-1.4696022308237577	-1.4462002889923489	-1.4696022308237577	-1.5029776223642355	-1.5029776223642355	-1.5029776223642355	-1.9515605010230654	-1.9515601635145945	-1.4383952146580565	-1.7074387829661664	-1.7074387828510307	-1.7074387829661664	-1.6091528055525974	-1.6091528055525974	-1.6091528055525974	-1.198655590810959	-1.198655590810959	-1.198655590810959	-2.203302480527335	-1.604765753871071	-2.203244946270317	-0.72689745444989	-0.72689745444989	-1.3845281531611902	-1.7643446244861414	-1.7643446244861414	-1.7643446244861414	-1.594984088484676	-1.5949842446476008	-1.5949837380521745	-1.3049840303884512	-1.3049837328218254	-1.3049840303884512	-1.373346861997372	-1.3692156395518533	-1.373346861997372	-1.054752624728875	-1.0547520543100024	-1.054752624728875	-1.2427379521609088	-1.2427379521609088	-1.2427379521609088	-1.217920467629825	-1.2340976083664639	-1.2340975837554198	-1.7614114564943397
3	-1.765520371400239	-1.765520371400239	-1.765520371400239	-1.469602158207314	-0.017107478446251045	-1.469602158207314	-1.5029776223642355	-1.5029776223642355	-1.5029776223642355	-1.9515511713107052	-1.4383943750620474	1.113785690699877	-1.7074387829661664	-1.7072918612588905	-1.7074387829661664	-1.6091528055525974	-1.6091528055525974	-1.6091528055525974	-1.198655590810959	-1.198655590810959	-1.1986499687687824	-2.203302480527335	-0.2643619848935086	-1.6047654454303824	1.4015427900882047	1.4015427900882047	-1.38451551688513	-1.7643445297940943	-1.7643446244861414	-1.7643446244861414	-1.380908422704876	-1.5930158373062977	-1.5949295957712766	-1.3049840303884512	-1.2132591091151934	-1.3049840303884512	-1.3733468619594575	-0.6020027929664898	-1.3733468610616935	-1.0547520542200475	-0.965357339694954	-1.054752624728875	-1.2427379521609088	-1.2427379520166355	-1.2427379521609088	-0.12347487327970819	-1.2340976083664639	-1.2179199470164053	-1.7614114509695555
4	-1.76552036846302	-1.7655203705869202	-1.7655203705869202	-1.4695963407221442	1.113911516427993	-1.4695963407221442	-1.5029775876314366	-1.5029776223588442	-1.5029776223642355	-1.950532457295139	1.1137858352371939	1.2137668099845993	-1.7074387829661664	-1.6658663464361696	-1.7074387829661664	-1.6091528055525974	-1.6091528055525974	-1.6091528055525974	-1.1986555907494594	-1.198655590810959	-0.05484739408271011	-2.203302480527335	-0.5184093248651913	-0.2643615456431567	1.4493594345546779	1.4493594345546779	-1.3844599610936004	-1.6433041893876856	-1.764344624482932	-1.7643446228420634	1.0572414967532755	-0.5659845851668086	-1.5946902266962872	-1.3049815428241778	0.6161069003607029	-1.3049815428241778	-1.3732036338610667	0.49738318022668415	-1.3692155546011682	-0.9653529536238509	0.09284011560306094	-1.0547526244989658	-1.2427379521609088	-1.2426620771996135	-1.2427379521609088	0.8262970201665158	-1.234097583750684	-0.12346149098180814	-1.7544212735643296
5	-1.7603413398484948	-1.7643122638809083	-1.7643122638809083	-1.469582363553299	0.9399384558694075	-1.469582363553299	-1.4009623698659894	-1.5029667947566647	-1.5029776223588434	-1.9467799877630276	1.213766835669089	1.2159785152523297	-1.7074387828510187	-1.2826053673749538	-1.7074387828510187	-1.609152690174553	-1.6091528055524154	-1.609152690174553	-1.1986514950742515	-1.1986555907494574	0.8160439625609177	-2.2032449460554506	-1.3927128834952693	-0.5184089197061041	1.4519463251302716	1.4519463251302716	-1.384433047447539	0.7874593247793298	-1.764342794188519	-1.7626297219113345	1.2719185433281053	1.283487980663751	-1.5945752678973983	-0.5119709763783775	1.3901953185721556	-0.5119709763783775	-1.3344004517143868	0.6540231672399865	-0.6019967683912215	0.09285606975108784	0.2160518881815623	-1.0547478396009622	-1.242737952016633	-1.2396741377906106	-1.2427374549483488	0.8241450331544984	-1.21791901120327	0.8263055537280182	-0.08757786991252914
6	0.08546644381974566	-1.44918949127602	-1.44918949127602	-1.4695860242193681	0.7857627165656018	-1.4695860242193681	0.6342115903060865	-1.5017940725512362	-1.5029667943590561	-1.9463647253209244	1.2159785367477915	1.1917074837547437	-1.7072918572044973	-0.8363122765424341	-1.7072918572044973	-1.4280672900056848	-1.609152805542562	-1.4280672900056848	-1.1984876134685425	-1.1986514950241538	0.833709420900064	-1.6047646862292408	0.9416582028356437	-1.3927126049410647	1.448459368437498	1.448459368437498	-1.3844659031679354	1.2116954271653015	-1.7641553723568921	-1.5814286266840476	1.2864011244464957	1.3185586138082261	-1.5935370865623548	1.4524227132647174	1.5367305704075176	1.4524227132647174	-1.0592045234354552	0.5850444786550946	0.4973861402682025	0.21606533225034252	-0.2888955307412826	-1.0546435941327246	-1.2426620768142151	-1.23750784072285	-0.8855844743195296	0.3805687140064655	-0.1234374369435256	0.8241529964616068	0.7930457344326023
7	1.106785156586525	-0.026384145487626576	-0.026384145487626576	-1.4695955134979473	1.3239158825134039	-1.4695955134979473	0.9460238492316007	-1.4986132034750421	-1.5017940447692968	-1.94890015187959	1.1917075245054118	1.0972794771218501	-1.665865712202511	-0.7994094836324525	-1.665865712202511	0.5821045873635717	-1.6091528055271975	0.5821045873635717	-1.1982390400327527	-1.1974447223127995	0.829221781998263	-0.26436046446569117	1.44736018546353	-1.9769954063771138	1.4334503826778269	1.4334503826778269	-1.384501633629284	1.2475348433367182	-1.763293677166924	-0.9491687961231925	1.2700924391141377	1.320681013622045	-1.5686702716263417	1.5584911583067314	1.5490129923833185	1.525115677769223	-0.19676790550065149	0.30982197932432265	0.6540248777089455	-0.28888019087193295	-0.847294288113096	-1.0546107172181152	-1.2396741273867007	-1.2403071872439606	0.5266833603854528	-0.34419549217926027	0.8263208921400143	0.38057890813075024	0.8076827781963714
8	1.1194699970861914	0.551761308527773	0.551761308527773	-1.4696001860931087	1.3848706106309219	-1.4696001860931087	0.9179776682592238	-1.4993851307967827	-1.4986131167779408	-1.9506527409567835	1.0972795929941654	0.762405744642378	-1.2826012032340948	-1.0535978122583118	-1.2826012032340948	0.8244566677764689	-1.6091431690570368	0.8244566677764689	-1.1842188567171659	-1.1172776100672253	0.8048926673077208	-0.5184079224412794	1.4542355004390677	-2.155731270034009	1.4267720635378578	1.374780619894775	-1.3845192169325016	1.2248908518229067	-1.762763974553754	-0.6784215828531204	1.2118997345235967	1.3201517139754466	-0.8902456519407161	1.5643706891301221	1.5425243656799275	1.5133739432342685	0.7838905949761321	-0.24965432991426395	0.5850465391823159	-0.8472874822385922	-1.0198158046713448	-1.0547013941662757	-1.2375078252329754	-1.2420812176151321	0.599060515449461	-0.8955352986179571	0.8241673098996598	-0.34418608087166613	0.8085306389932503
9	1.1202288930656317	0.6152964407964383	0.6152964407964383	-1.469601675036249	0.9593480677364055	-1.469601675036249	0.7067716906568393	-1.5015215032227056	-1.499385062284066	-1.951309993768713	0.7624060968290423	-0.10743416942308914	-0.8363063306537449	-1.3602940558868644	-0.8363063306537449	0.7314676447450612	-1.0160801534793615	0.7314676447450612	0.15761961934738355	-0.8678354073647196	0.7144819893456777	-1.392711919303205	1.4364346527182477	-2.194017454516332	1.4505643513018693	1.1525651507265584	-1.384525504681725	1.1378511617914904	-1.7631449120763922	-0.8661517827342673	1.045410926038788	1.3174180496027506	1.1935897476269763	1.564512989164971	1.5134373802648282	1.4447947199461342	0.8686596836493334	-0.8648571490747682	0.30982538154892514	-1.0198144050929245	-1.0488871618612985	-1.054741793963726	-1.24030718022146	-1.2425900519910875	0.483768030488513	-1.1270257565350124	0.38059723142209867	-0.8955305054279038	0.8076560801352597
10	1.1203047506972208	0.44805309553585326	0.44805309553585326	-1.4696020812672586	0.08577590879994168	-1.4696020812672586	0.13340022036046983	-1.50254427355459	-1.5015214749306953	-1.9514977565906608	0.5465401756056056	-1.1786615085458347	-0.7994038803384546	-1.5628435687073283	-0.7994038803384546	0.2945546297646786	0.9733866464595184	0.2945546297646786	0.744590974820657	-0.8625435147293886	0.4265577465386645	-1.9769951703739015	1.3535330590149952	-2.2014562204339176	1.455102552440244	0.5093008788408873	-1.3845274682547402	0.8989426842704482	-1.763729820278685	-1.2321226526132922	0.6270457430401544	1.3089559655343168	1.3058427481003807	1.564514083058818	1.419002219014187	1.2225457551661547	0.8767011343102322	-1.2046234616724105	-0.2496497219094982	-1.0488868995115406	-1.0535644972736835	-1.0547506039903252	-1.2420812156792906	-1.2427049423331689	0.06310702440731375	-1.200901722207384	-0.34416916444987555	-1.1270240395665243	0.8037414610696099
11	1.1201830793605803	0.04314660604190168	0.04314660604190168	-1.4696021889296684	-0.7890109163822275	-1.4696021889296684	-0.6872808605059619	-1.50285995023701	-1.5025442647576297	-1.951545195850239	0.9722112822473352	-1.7276173297984674	-1.0535934128806579	-1.655842965386344	-1.0535934128806579	-0.6455478512375589	0.9992156278430526	-0.6455478512375589	0.7744228478894462	-1.023099020987659	-0.16552508789271925	-2.1557312159258686	1.0027436333187154	-2.2029142939030475	1.4555707877454993	-0.4481576163037879	-1.3845280617345064	0.34207591397997694	-1.7640962383189425	-1.5276983928748278	-0.12563798489634337	1.2827817429738861	1.313700561125928	1.5644689583137326	1.1480199597769154	0.6667805369229776	0.8741289698680135	-1.3237113214586942	-0.864853796249212	-1.053564439738866	-1.054448725601793	-1.0547522078267233	-1.2425900515397423	-1.2427300882431012	-0.6439385299191909	-1.223275970967128	-0.8955218897945153	-1.200901158899577	0.7882425018858206
12	1.1197745141561444	-0.5758678345800168	-0.5758678345800168	-1.469602218362093	-1.2445614786234838	-1.469602218362093	-1.2134903821005771	-1.5029448977557367	-1.5028599477229643	-1.9515567067488437	1.0833726934529853	-1.8936673393913013	-1.3602914173031029	-1.6904406759980444	-1.3602914173031029	-1.3549596883866142	0.9994811865130155	-1.3549596883866142	0.7231232501974694	-1.1366505889726666	-0.7513800992257729	-2.194017443417815	-0.046118089640284854	-2.2032150224268174	1.4545155907841791	-1.060056007331054	-1.384528246369768	-0.531613351894149	-1.7642580431704702	-1.678966694737474	-0.8938048483487794	1.2019831966542147	1.3117042880813907	1.564305061978346	0.5611802565071271	-0.16533696213773008	0.8607688413066865	-1.3588025994274333	-1.2046220692302718	-1.0544487100267066	-1.0445713325504336	-1.0547525193155276	-1.2427049422288228	-1.2427359075190618	-1.072275668892073	-1.2303192610406877	-1.127020953347	-1.2232757814879587	0.726556956809276
13	1.119640919080259	-1.1731120942555084	-1.1731120942555084	-1.4696022268746842	-1.4027206349328885	-1.4696021015455645	-1.410060138574584	-1.5029677811751752	-1.5029448970214325	-1.9515595213485295	1.0532168489178206	-1.9364752692405924	-1.5628423712790562	-1.7020130771398188	-1.5628423712790562	-1.560817071512963	0.9994719072448248	-1.560817071512963	0.5372152202485367	-1.1301038022398113	-1.0446719518269787	-2.201456218139578	1.4362197259623417	-2.203281335272092	1.4505335584292984	-1.2835572825396835	-1.38452830762934	0.4566511000854554	-1.7643170922046385	-1.7372343217372685	-1.332147278602625	1.267304469537273	1.301483469824951	1.5637408209143526	-0.21635494173557324	-0.8118655562553494	0.8170070565167034	-1.3688982546955568	-1.0150419113580982	-1.0546560953566986	0.3468214459592769	-1.0547525913600084	-1.2427300882174936	-1.2426933219953198	-1.2006688696248038	-1.2326875039402376	-1.2009001463621822	-1.2303191935849236	0.505685183874973
14	1.120303392356504	-1.5319162561132784	-1.5319162561132784	-1.4696022294969011	-1.449887201635665	-1.469572959471006	-1.471987746495061	-1.5029743641684654	-1.502967780944756	-1.9515602342874694	0.8832505730679043	-1.9474555077838984	-1.6558425155409755	-1.7057122024304767	-1.6558425155409755	-1.6004693493407598	0.9993342592402326	-1.6004693493407598	0.07413466867519491	-0.8381453638523542	-1.148332225966425	-2.2029142934047834	1.4692571087363393	-2.203297018968175	1.4369688423153728	-1.3520239850463889	-1.3845283296941144	1.298323840464239	-1.7643363456426697	-1.7563363771286282	-1.5058795894492185	1.3208445494204464	1.2706119325339602	1.5618612949828172	-0.8037494474460588	-1.118486019821313	0.6794697660442963	-1.371903897436168	0.6757962745053787	-1.0547161007843362	0.7614150855161128	-1.0547526118237824	-1.2427359075122533	-1.227403552666784	-1.2320161266511735	-1.2162914618317542	-1.0683782716940808	-1.2308648473248902	0.6184568754318909
15	1.1204921592298192	-1.4952693866283384	-1.2668028608270938	-1.4696022303547953	-1.4636262624530256	-1.4679946877437329	-1.4918127418774985	-1.5029764373645544	-1.502899728896111	-1.9515393783367656	0.41735135134289103	-1.906595713083147	-1.6228030923286614	-1.7068817285732873	-1.6904405225027341	-1.607537020553019	0.9986477725849565	-1.607537020553019	-0.08165622874079004	0.6636728183193417	-0.47667983259866364	-0.443613455776128	1.4694912018951256	-2.203300984294083	1.3900937306619703	-1.2908111450632893	-1.3845283383727711	1.3169290532705134	-1.7643422139195826	-1.7620716568169825	-1.5653450590537894	1.3227263444062742	1.179627990416703	1.5614706794266398	-1.0993611750638728	-1.2356974867159731	0.3120026056852363	-1.3728491110716976	0.8693830147248465	-1.0545974386176542	0.7632687311075368	-1.0547526188819951	-1.2427373735417684	-1.1179720060809517	-1.2398052076620836	0.5950178605204974	1.1751924787415327	-1.2230902698225685	0.8026689353357817
16	1.1205254115082193	-0.2598863606461892	0.8373079075334773	-1.4696022306508487	-1.467722908344081	-1.417540397630941	-1.498631910005103	-1.5029771543946542	-1.4897187916840016	-1.9047184929608778	-0.4578515316874425	0.638628903313341	-0.5259466315732284	-1.70725477538153	-1.7020130267053553	-1.608832305121359	0.9985653777370391	-1.608832305121359	0.3934819705445909	0.8434385571697178	0.8343993846359457	1.4630203906884134	1.4697051471017915	-2.203302049145381	1.2362118758961729	0.49146007389436885	-1.3845283420943026	1.3187160393678639	-1.764343933867146	-1.7637129289491895	-1.5849987875155507	1.3228822663265907	0.9276043094758692	1.563767150563371	-0.3577694804888235	-1.2785531499009546	0.30207473378797256	-1.3731648335169944	0.8810778710027061	-1.0488560164755438	0.6594053510524691	-1.0547526217534948	-1.242737776153238	-1.1063376880503926	-1.2418797884654482	1.4326823596780223	1.4777852355426897	-1.2118906770787992	0.8091727179799257
17	1.1205008233013767	0.7337889656694183	1.097377173984623	-1.469602223969075	-1.4406006911965394	-1.271415426979132	-1.5011707302280568	-1.5029774246198457	-1.3514524916648	-0.923020389831712	-1.3183810094683834	1.1973337086830786	0.77797828790262	-1.7073762211053332	-1.7057121859550017	-1.6090844475681385	0.9994074779200766	-1.6090844475681385	0.5105959226412846	0.8445379983655998	0.8438074335910595	1.4676936247851717	1.4697282082304928	-1.875067043799285	0.8193617905498596	1.3449011836088927	-1.3845283130607158	1.3192320599025287	-1.7643444276666407	-1.7641707045726416	-1.5471644224230308	1.3230066610980085	0.36397305195086993	1.564126304281348	1.4994475605850104	-1.29453235645168	0.7949867059871194	-1.3732767019868741	0.8816445507472086	-1.0297248665040837	0.25407954133954513	-1.054752623085849	-1.2427378954370956	-0.918215443096178	-1.1927401290372361	1.4765093127364883	1.4938346688063948	-1.212419906210415	0.8096353272154964
18	1.120517632194543	0.9388087812701027	1.11396242160813	-1.469596188157511	1.2767382963538092	-1.2711908030314456	-1.5021856882324942	-1.5029775342221896	-1.2364208411158917	-0.06314818112422804	-1.7490869191773244	1.222630809995325	1.0057218142986883	-1.7073176618198573	-1.6968994821192747	-1.609121900115131	0.9994856750290984	-1.6091371286784792	0.39258516556834655	0.8445767440286529	0.8441439846113936	1.4665434861261355	1.4697281698728735	1.4503339338477712	0.07494432542738116	1.4148569127067914	-1.3845220600416326	1.3193022362282254	-1.7643211926289162	-1.7642968271993853	0.07340122038628127	1.3230820468483755	-0.4439454928372859	1.5643778400699828	1.5560550717916413	-1.3007086388678422	0.8667752469155181	-1.3728221272492367	0.8780399904919316	-1.0326323328191245	-0.466745180356562	-1.054732859481566	-1.2427379330407549	0.16646937401832762	0.6247882431107108	1.4687293772778092	1.4888789641887845	-1.2210770992069864	0.8095634811035402
19	1.1205979258429943	0.9615514053160648	1.118485949500462	-1.4694841530394391	2.167866233326121	-1.3718584014230402	-1.4924070655756996	-1.5029775814288284	-1.3149280273438575	-0.13244581934125965	-1.8931365007314982	1.2188256930150934	1.0341664843027414	-1.7038984285175274	-0.3959856595795044	-1.6091100585987703	0.9994559285605074	-1.6091489570630586	0.046415135186329115	0.8444690656824005	0.8437821675256232	1.4597885100498633	1.4697235789175238	1.4650809174105213	-0.6564965160736919	1.4156904368485486	-1.3843964332102083	1.3192195973791248	-1.7096474294149513	-1.7643314460863644	1.1273498847936343	1.3230900927743618	0.5524298361673916	1.5645282592452827	1.5587944540307621	-1.303183690480441	0.8830831486818187	-1.262520292097207	0.8658610257509378	-1.0459281469195696	-0.8867215180851445	-0.7693488693157947	-1.2427379454888756	0.434970678678426	0.7015986380805892	1.4225438646634005	1.464177289380693	-1.228141601166697	0.8097005476326238
20	1.1206183511196528	0.906243199971803	1.1202979330793421	-1.469352019337613	2.2092741948566443	-1.4365851473272413	-0.1912568947859179	-1.5028931096372262	-1.421056658210343	-0.7137109037357601	-1.9348572066536598	1.1932290561334604	1.0003533888816727	-1.668587873336948	1.0322720625528636	-1.6091138994492764	0.9992836388910646	-1.6091518010068133	-0.469695927079982	0.844038504174963	0.8422751425355499	1.4277013078503469	1.4697022431589102	1.4630085109798423	-1.0783569752745252	1.384172846457036	-1.3840730878686396	1.3189155797071304	-0.6484369803875831	-1.7643409667062964	1.2320555739400663	1.323092262942956	1.3083438828585214	1.5645437413758394	1.5553631607376075	-1.3042074268285668	0.8869274830100065	-0.10963168815820756	0.8276754173715044	-1.0522242211159345	-1.0088992326213673	0.43676163316005123	-1.2427227772901999	0.3224623406989995	0.7028295456260496	1.276431855372092	1.3844695624040018	-1.2287969976396744	0.80999321158023
21	1.1206218185934511	0.7455103156057343	1.1205326605894435	-1.4694280128159967	2.1840815620908343	-1.4601884064026982	0.9139941794355411	-0.5432007072529662	-1.4746750688151902	-1.3922767873766764	-1.8922906220935154	1.1020873797480346	0.887872262265279	-1.5866425098909147	1.117840045015349	-1.609132412403258	0.9985077293287383	-1.6091525288393635	-0.8865948429787536	0.8424285822672033	0.8368094498978405	1.2751821011529576	1.4695995553195669	1.4492926350560387	-1.2609692124236591	1.28028759422283	-1.3839944592986373	1.3179869402925095	0.29718109843859297	-1.7643249637157072	1.2266356181901468	1.3230936884553575	1.3215895518444418	1.5645401813568345	1.542468318429612	-1.3015561399886728	0.8872072142392928	0.5058835734607636	0.7117411681211239	-1.0540705198303948	-1.0405027563283185	0.49776757554704565	-1.111481313855376	-0.09924980745693834	0.6938866613619723	0.8905389162119945	1.1541202300373223	-1.2177909902207273	0.8100329137118332
22	1.1206190397603168	0.38995754701236596	1.1205683643381468	-1.4695323544264554	2.0722545306681184	-1.4670440892786196	0.9944014492337312	0.9932893621701429	-1.493836116382766	-1.773272517386561	-0.21287987755618198	0.7978143974367995	0.612898815009304	-1.5452313779018474	1.126834936377152	-1.609145320153235	0.9947901972343325	-1.6088361968718115	-0.37603783066032914	0.8364672435492526	0.8172828451437448	0.6718622239740846	1.4690968898754804	1.3840600549111803	-1.0766794341489723	0.9809424935080937	-1.383596584666314	1.3150210859544296	0.42229292117492667	-1.76247823439889	1.160917289469474	1.32309392240876	1.322399010338695	1.5645202420129216	1.5019726845043522	-1.1583090806497456	0.8872373121888721	0.5783911273533131	0.40762079469410595	-1.0545535371696222	-0.9018338102657417	0.10363197548714509	-0.0939264183048496	-0.706886626351413	0.6541562215185297	0.19283188999734402	1.2982396249149297	-1.2041990036594195	0.8100364025669127
23	1.1206159740456632	-0.22558658863316583	1.1205600179176427	-1.469580487699993	1.7051813828504134	-1.4688971791577883	0.9589278840058906	1.0518041843146453	-1.4495389395824052	-0.9532738529150736	0.9707120747764055	0.023491423035151504	0.06557587876947424	-1.5780560879633423	1.1248648628196691	-1.6091505417436187	0.9766267501862447	-0.23325795834976026	0.7758536118750801	0.837344525005455	0.7515964094090546	-0.6353403396645858	1.4666941149124497	1.0855038347257815	0.9644454658190549	0.6160022820339233	-1.3780837739936194	1.3050448139685034	0.1476653471145335	-1.745037900559868	0.9802259705033196	1.3230936117313183	1.322339780447938	1.5644563623573053	1.3833759139304247	-0.600918379337945	0.8872215847740919	0.4525196956496962	-0.152451353316851	-1.0467991204362108	0.7023073577867494	-0.6078837321993908	0.060578287612545356	-1.0747997501814632	0.4975874934851803	-0.515488311476595	1.4974922820082757	-1.2068458676570744	0.8100273410182439
24	1.1206205736468617	-0.9273964867085394	1.120512730424196	-1.469596062203743	0.8107387915966144	-1.4693997084894566	0.8086959128117959	1.0426011985693375	0.3269973931345047	1.206833903461409	1.0900211802047262	-1.0140380268908658	-0.6691953083850732	-1.6339900039074733	1.1138061348061812	-1.609152179623974	0.8920031301120228	0.9183501874254762	0.8314580123392488	0.8436296431525916	0.5599282895132487	-1.6915485240265877	1.4557624158078637	0.10704110754237517	1.4009836123644486	0.7240739180242848	-1.339672129266934	1.2704393063774382	-0.42108040123851787	-1.3985083036946218	1.0955913093167908	1.3230924981780177	1.3225124523718625	1.5642589742088262	1.083185079841964	-0.42259212660983736	0.887151960572526	0.10755300881811314	-0.7455419089846621	0.29978011380430725	0.8057417843234769	-0.9613338172337799	-0.32230727862787745	-1.1972174687604518	0.04923706684768958	-0.9342286303203602	1.507236123452242	-1.0169259822901902	0.8099937963577066
25	1.120622132372569	-1.4120952174905952	1.1203787981912905	-1.469600493365941	-0.35360445849315036	-1.4695411116254096	0.4178461700996865	0.9857114767277413	0.9840969733905751	1.238678630433159	1.042261698906222	-1.640427345876465	-1.2481340433482344	-1.6741251787477731	1.0818369887075283	-1.6091526372824154	0.5616144337737903	0.958458563328914	0.8337001960610539	0.8442414064018515	0.14241657249011297	-2.071118434213119	1.4092915816466118	-1.2631496797553399	1.4347025575353665	0.7848608894822369	-1.0561907646116013	1.1515406488391178	-1.0622343574200837	1.0142748905243875	1.2992403431596105	1.3230892403551653	1.3229254116725218	1.5636665591116583	0.5097958354279657	-0.6817316609337345	0.8869312843435979	-0.44814116448648433	-1.1100429639711025	0.7550792910544102	0.8048947218844127	-1.0370405141221757	-0.8600526132145274	-1.230327746805217	0.09156382180803035	-1.1161592047654874	1.5079485029238144	1.2527127673316412	0.809881400883391
26	1.1206193189576967	-1.637588741575659	1.1200009284158465	-1.4696017246523398	-1.072720892133763	-1.4695828830413438	-0.2536994144807252	0.7938154712856258	1.0253396873012857	1.240001069723818	1.050032873623841	-1.8617209780264274	-1.5368717710854325	-1.6943034283478735	0.9920986388204249	-1.609152760027904	-0.07612748892722809	0.9294616489053262	0.824819823881457	0.8441621571465454	-0.41622974329992624	-2.170052381057931	1.2311675090628542	1.3945426032806654	1.434605650656818	0.6398005703321603	-0.6024491693779405	0.7844519491458715	-1.4879780653343986	1.2771201127639422	1.3166971118355935	1.3230795640479818	1.3230023730925755	1.5619602226154332	1.2911214803009692	-1.0000810583125128	0.8862248948772729	-0.954614743831961	-1.270850445549519	0.7573704926896072	0.7712829152674041	-1.0508304780250934	-1.1381169215623812	-1.2391847964497567	0.5859315035392327	-1.1874005213905703	1.5071497805714889	1.4844720070389226	0.8095025929094255
27	1.1206096613676229	-1.7221348546118298	1.1188884166845599	-1.4695999852132573	-1.1655138168771098	-1.4683449776926711	-0.8914066647113994	0.2962985755505252	0.9968084746032295	1.2396989303860548	1.1754634191017945	-1.9259458870845845	-1.4673620808521053	-1.702657140412429	0.7521665592835922	-1.6091527929354894	-0.5662100400195709	0.7864300056822549	0.7924231154250871	0.843582889156123	-0.8425403103444382	-2.1946504198389283	0.6796461306649073	1.4689699627496386	1.4172627013202264	0.25575886338893294	-0.5259068485414553	-0.02657178022029294	-1.673959713784146	1.297234713670358	1.3184083490479594	1.3230502252380643	1.3229943699817228	1.557262757234191	1.5605379995535227	-1.1853854776318584	0.883946482008896	-1.2216154558499566	-1.3334764130907328	0.7929497459519794	0.6208443264696573	-1.0027164966361353	-1.2176039599893322	-1.2416659963694376	0.6435994146582735	-1.2151000499629812	1.5040726881590456	1.4965796017933193	0.8082566432508418
28	1.1205836812003982	-1.7510932237045302	1.1154981580457473	-1.4694367597029192	-0.6438600518289814	-0.183788976707987	-1.2489427809807876	-0.4607329359487733	0.8828012320821166	1.2379326318015067	1.220577259451843	-1.9440446986538185	0.03732991675272723	-1.6954690706178437	0.22204058967307483	-1.6091528019424644	-1.031674553007369	0.26518153395712685	0.6875567063812715	0.8416142452246889	-1.0566504972191395	-2.200952109321245	-0.3969648086000226	1.4693824440619916	1.3603944638719447	-0.3165566738060701	0.7434711664971982	-0.968313095014063	-1.7374931911238827	1.294035060379458	1.3166787767313421	1.3229607318474492	1.3229233386039152	1.544888465932842	1.564011140644733	-1.2619279476530552	0.8834432756847106	-1.322668062722363	-1.2198860997523446	0.8217609002113755	0.7041342523489773	0.585931654664702	-1.2365472007849445	-1.2423997832934512	0.611042142098355	-1.2261402450313341	1.4942711530642634	1.4918749725154923	0.8043829387723347
29	1.1205125383355976	-1.7477872575519837	1.1121256973456424	-1.4682711703877054	-0.2621569074166108	1.9742698028510797	-1.4010051811137476	-1.0471681781020932	0.5672101376234842	1.2312961128371362	1.236150438896224	-1.7985245951754965	0.9364376367576432	-1.2353047669087966	-0.5506165216441281	-1.6091528044840013	-1.3711079021181565	-0.7354828084314142	0.39838392488472296	0.8432873534848704	-1.1443261549309387	-2.202638095065199	-1.4298750919469527	1.4691081289856296	1.1893856442514914	-0.8460828679228815	1.4475571586584248	-1.5001557827615675	-1.7567300738757368	1.2738670825462886	1.3104426890224887	1.3226895877290599	1.3227110081040692	1.5136775088113814	1.5641775127347644	-1.289565307074461	0.8865950501175204	-1.356412952430909	0.5810792152774469	0.8232296738281957	0.8177898628542419	0.790049767301725	-1.241104262777175	-1.2426274412270115	0.4667209254655207	-1.230678161481357	1.4640440619211876	1.469613424304094	0.7932216073572345
30	1.1203090296401563	-1.5709003949637725	1.116479510431105	-1.4675850213624742	-0.46165378994299733	2.1239891075741264	-1.460964621863822	-1.3250971726595278	0.7628750658344623	1.205526465331474	1.2381480982584254	1.1397533804733684	1.0619667182006842	0.3937340322449927	-1.1881611058314774	-1.6091528052257442	-1.5302968435486253	-1.3822452737319848	-0.14150593073026485	0.8446247119040118	-1.1778972372878809	-2.203108154755437	-1.9440692401815738	1.4677228552153792	0.7500779167740612	-1.1598763907319873	1.4568687542580876	-1.6882857466699992	-1.7622323196807153	1.287858119154932	1.2924378640959808	1.3218804785982858	1.3226447918031743	1.5286075810201618	1.5639403909798162	-1.299296246122325	0.8870971997056725	-1.367490845766317	0.865947334196479	0.8223456347624654	0.8222932826420644	0.7889655675371059	-1.2422747860966392	-1.242700848746284	0.07190317469400997	-1.2306717119685706	1.4145882406917307	1.3966339039494438	0.7637334775447087
31	1.1197061082375477	-0.8559031438687673	1.1183740055420346	-1.4683645261364828	-0.9131741188311517	2.0675347804757536	-1.484934513829882	-1.433293892369308	1.0618236069432145	1.1054723001289044	1.2371944687103833	1.2361865171703175	1.0770074203823317	0.8820870612320046	-1.5120077987526443	-1.6091528054495563	-1.5857217375549568	-1.5622929514081811	-0.6893346079145128	0.8446967274323174	-1.16504960107975	-2.2032439854960875	1.324908295852517	1.4612994345533123	-0.009175463082880864	-1.2982647499991011	1.4573130550665194	-1.550769830729183	-1.763764024918494	1.3145777611000984	1.2406482939300536	1.3195142051145041	1.3229336683154356	1.5597301053050807	1.563051075985174	-1.3027993462562177	0.8871664887709667	-1.371227377221062	0.8807375604423651	0.817088386941422	0.8214664905988174	0.726419760713406	-1.242598294836633	-1.2348010538526537	-0.5414681564034289	-1.2214019034504646	1.4069092939785066	1.4334168434662828	0.6929685976949103
32	1.117881094887478	-0.24591898669866818	1.1186738524059234	-1.469122977286837	0.17219979735965762	1.8052256094966703	-1.4949147557549474	-0.9300969298871273	1.0788040635382028	0.759144966973339	1.2325457244577531	1.2392244399739247	1.056058480115365	0.953969536680805	-1.6383700818069653	-1.6091528055192226	-1.6024456021184783	-1.5995973226913807	-1.0004145255092198	0.844702849700318	-0.9251747156146612	-2.2020791974172154	1.4686947397901982	1.4307125671249814	0.24680727136454106	-1.3516819164864955	1.457297967351399	0.5550346130592576	-1.7641853109900256	1.31764982198515	1.095836749606632	1.312752917570376	1.3230000592891995	1.563559307441603	1.5601918806531345	-1.3041103254842934	0.8871848944228005	-1.372542949722522	0.881786870409871	0.790601843474753	0.8156232671824895	0.458195081252988	-1.2426937274113736	0.5125997241271767	-0.983000985829801	-1.207392089609733	1.383654552600373	1.5037819258608414	0.7535110241850151
33	1.1123082920047875	-0.11831730469390522	1.118080973133658	-1.4589680689147682	2.177827732102817	1.076231963389165	-1.4992536892186037	1.0393314721004636	1.079768065253109	-0.07512710301639314	1.2160489098380165	1.2389204936424878	0.9871372969841183	0.9103616228156532	-1.6831708717931102	-1.6091528055415256	-1.6072353544826203	-1.6071062765050348	-1.1269770377156612	0.844703189016959	-0.5909582274066233	-2.170150369965909	1.469308180876102	1.4601792009809276	1.3324420646930735	-1.3716561944808925	1.4570233636451988	1.1843140665453173	-1.7624046263063142	1.3178461952297518	1.1503411836412607	1.2939459816040089	1.3229899084691306	1.5643009497555869	1.5512907981697213	-1.3013882161217345	0.8872222186916983	-1.3730282989883018	0.8787922021274206	0.6732011163862759	0.7890100748116182	-0.18966071085823577	-1.242723411711415	0.6942687085970081	-1.1610445799067328	-1.2072967561745196	1.3043295066773797	1.5082216201551164	0.8076629350322768
34	1.0953517948056746	-0.3249307469243341	1.1161673562749077	0.7746082406533292	2.2462424481607224	-0.10161947670705684	-1.501212654390523	1.0803474350604956	1.0769514737748198	-1.0826846572014048	1.1563110962135508	1.2364427601912518	0.8113439566312675	1.0180219887738802	-1.6831475463897005	-1.6091528055158442	-1.6085962348495644	-1.6086859192672307	-1.1728055933542652	0.8447031087787495	-0.6106389500386123	-2.150112601306276	1.4690199368831114	1.468547021406187	1.437695593848272	-1.3792580992827477	1.455993508882659	1.2461111420989726	-1.316509383033507	1.3184866930182597	1.3033767182704914	1.2434566344705347	1.3229167838607958	1.5643747225298021	1.5249083300383974	-1.1573162218022968	0.8872291718779122	-1.3715907662395908	0.8685398036860892	0.31442560160809263	0.7990788965732973	-0.7526700882606703	-1.2416600417363988	0.6975521865998882	-1.2176603775120776	-1.2176344839093225	1.1099281303597857	1.5085444696867536	0.809740524543747
35	1.0447961040337779	-0.7413212796461706	1.111068140027316	2.112016094890622	2.249537863165987	-0.9722077650300034	-1.482717796318891	1.082023469682577	1.0670454727810272	-1.6550972583681116	0.947500046971854	1.2272157191960236	0.41620934121243547	1.130365890800062	-1.5487146302516004	-1.6091528042757113	-1.6089876741590428	-1.609039294300067	-1.189141574080621	0.8447028366419507	-0.8389135038146798	-2.1746486357481825	1.46752837198399	1.4685831193659364	1.4476240338734305	-1.3822656191338702	1.4520610957704947	1.2358193917692009	0.4729895363447052	1.3192717001675303	1.3176254661073472	1.1155729930798766	1.3227033839371838	1.5642825391490995	1.532151791637895	-0.6058836080413028	0.8872053886772602	-1.1558927655849829	0.8371911756572101	-0.2526321022501752	0.8223477443527847	-0.9643874771698725	-0.5683446807075853	0.6821637870939086	-1.234874820962951	-1.2264244818535643	0.7140280128479626	1.5079775514532656	0.8099024234575463
36	0.9020855160609185	-1.190895287219967	1.1119615745011275	2.1805388551852394	2.2434923615109534	-1.318914945282939	0.07072468535993015	1.0812037427803862	1.0366593139612232	-1.860610074387999	0.355726570927662	1.1921288890615978	-0.2527754643590474	1.1389116238582457	-1.0991576843596418	-1.6091527992770907	-1.6091026439294516	-1.6091235239740507	-1.19506739695176	0.8447025004212518	-1.0404572765701094	-2.193857098771168	1.4607518379404878	1.4670576144538465	1.446365890818412	-1.3835115218214673	1.43670026470499	1.1728413762809815	0.9357845263315845	1.3193931862552941	1.3190715962238453	0.8260021554274137	1.3227944248029988	1.5639382568014026	1.5597300304029398	-0.4339203057348421	0.887175520247635	0.16534035437826677	0.743826024379078	0.33492791765686936	0.8236271774348825	-1.0254381738681009	0.4331780223946844	0.6136322601791966	-1.2402008181142594	-1.230964366140347	1.1198379228525694	1.5058856149904134	0.809882374383786
37	0.5499833846413682	-1.5062173852434082	1.1192154385183253	2.1400353447034295	2.2190894307401194	-1.3486320778829455	0.958695021580571	1.0817395690852079	0.950359463574258	-1.5168421270875734	-0.6419820594848962	1.0597342098691358	-0.9559282387170723	1.1398011193406785	-0.6975701004420003	-1.6091527984917418	-1.6091372182173616	-1.60524230319675	-1.1972712483813606	0.844701523068681	-1.141277507096656	-2.2008102004207304	1.4291306626658122	1.460477540495706	1.4366039798758639	-1.384052175521626	1.3788080819527155	0.9955196611496793	0.9507665810443187	1.3194563673915352	1.3176362685176966	1.0008834589807865	1.3230503246489798	1.5628787291665054	1.5626087572887477	-0.6939568518408084	0.8871973343787587	0.6247161803805465	0.4959402488117146	0.8090520541180706	0.8232724585657523	-1.0439389265172054	0.47394469308483567	0.35925147236404364	-1.2071299283769428	-1.2328748578832769	1.491898986528775	1.4992138780867958	0.809729798344714
38	-0.10023684486322648	-1.6648903137674365	1.1204054884656633	1.9609701286009058	2.131089737549126	-1.0493240996880298	1.0167010395675071	1.0834600385716813	0.7376422636144022	1.0692538156567297	-1.4395963803149883	0.6269947192175203	-1.3986466820317849	1.1399557964033762	-0.6523722363418429	-1.609152802006308	-1.6091478606812646	0.40313408380089877	-1.1953718050925906	0.844698391092416	-1.1793365668604605	-2.202698018143768	1.2875980692305258	1.4317905847314418	1.4049391181400424	-1.384297196652388	1.1855054192492895	1.1995843707173788	0.7640736392434082	1.3195047980297434	1.312492536528903	1.2932789598417405	1.3230797403684817	1.5597060683268889	1.5624767330377707	-1.0083001766990456	0.8871995753140547	0.6703445331815152	0.003493549830933862	0.8209121000291417	0.8210741071861531	-1.0502893899037893	0.23847321156070822	-0.23254755539176575	0.28735107382819347	-1.233619416698334	1.506601021001973	1.4785236177093437	0.8092361311005354
39	-0.14497451088985125	-1.7296333958149959	1.1205936429560555	1.4086092672419703	1.8372491700015934	-0.7562942889805672	0.9893761285476625	1.0836915561270064	0.325146122600245	1.2253296250145056	-1.7867673994179476	-0.2975428782022247	-1.5941739611168657	1.1399955268352246	-0.8803515191467711	-1.6091528043841778	-1.6091512079382866	0.9609331212060281	-1.1435824408531254	0.8446881204769552	-1.1921976825833178	-2.2031575764162343	0.7631651886580979	1.3087049225966934	1.3061389601637758	-1.384412637849835	0.692693857522197	1.3150844881841999	0.3101540787249837	1.3195127956784463	1.2978468653971305	1.3159712505584402	1.323082404362592	1.550530639309594	1.5606778783073398	-1.1893160155084064	0.8871624614220586	0.5729319341170542	-0.5960667415123864	0.8203031265718028	0.8115358002393434	-1.0527483615608562	-0.33028032236929616	-0.8334852985062182	0.6374623012956537	-1.2335892083202336	1.5076399352310799	1.4179653799943859	0.807678292611244
40	0.7902017925601834	-1.7532363534603728	1.1206183156815044	0.3022337745005437	1.0803436449105124	-0.8700316914056468	0.873957880798687	1.0836628369354144	-0.2405879719109154	1.2334170314224566	-1.900862942774004	-1.2452353561220182	-1.6672825532108289	1.1400008756982873	-1.2040721600559843	-1.6091528052394062	-1.6091522811352785	0.9778746410157115	-1.0097575355747646	0.8446542937028161	-1.1964469204600492	-2.203266854043056	-0.40361979207656495	0.8534412289838724	1.3826967713451497	-1.3843319029095036	-0.08244375142190608	1.3187693254587822	-0.42912666504099484	1.3195099319619206	1.2562735607901192	1.3183183592693715	1.3230768554554933	1.525246061671662	1.5550374540592085	-1.263523526095158	0.8870474797315209	0.29311234482679627	-1.0222761807075087	0.8132971226443027	0.7736418817978699	-1.0537975881572401	-0.9015328729632364	-1.114283380064988	0.6403324654038831	-1.2316070147532066	1.5067846047851434	1.258583286419861	0.8028398574612206
41	1.033010131333703	-1.761382837132717	1.1206217729730472	-0.747893855288943	-0.05194773846372058	-1.154624805020325	0.5594765782566002	1.0834400124326964	-0.7657103801704329	1.2312634873591979	-1.935766329170373	-1.7199390371283791	-1.6931686308434386	1.1400019844359512	-1.46235203682833	-1.6091528054754183	-1.6091526310441149	0.961052741766002	-0.9968212001819738	0.8445450405699799	-1.0641250750682452	-2.203293344607596	-1.5132044975739734	-0.2297580322334951	1.4552376847976989	-1.3822986148881944	-0.7523642681699496	1.3190787236711898	-1.1460283802677473	1.3194960009272196	1.140487460234233	1.3170252454433935	1.3230584942926111	1.4597117358397127	1.5384636944254906	-1.2901823123153318	0.8867286531930783	-0.2250597393164122	-1.2303387633510707	0.7824095217251568	0.6497357294543848	-1.054278743703686	-1.148345115334773	-1.2044225968832198	0.5524963626803181	-1.2278390077236794	1.5033640547032419	0.9091621521741895	0.7885004062651702
42	1.073926399846545	-1.7641295006764184	1.1206186137185288	-0.953794751066442	-0.8977989686631574	-1.348231299107257	-0.04557559953635382	1.0827214429300012	-1.118281031888606	1.2194956950627016	-1.946500956314961	-1.8812821698806657	-1.7022832849461256	1.1400024583198163	-1.6057451679151096	-1.6091528055338546	-1.6091527467946556	0.8792331892292893	-1.082222499376698	0.8442037925671357	0.8153690380590368	-2.203300023532205	-1.9999196699251875	-1.3919228471006153	1.4573306829275978	-1.37283359084187	-1.1149266631108008	1.318980782933218	-1.5460581446523292	1.3194533612173358	0.8470790602957023	1.3118959921604725	1.3230056835888566	1.303821688090538	1.4917357976191878	-1.2995358346003762	0.8858355368392099	-0.7958177482247141	-1.3161827577392284	0.6628996978471415	0.356966709987641	-1.0545109339778163	-1.2179834133463785	-1.231046533816174	0.25032226433698224	-1.2273243954693192	1.4925093579764304	0.3393935374218786	0.7490652107307192
43	1.0759892478380175	-1.7650498287379444	1.1206071449528237	-0.32418518353529224	-1.0176122358138775	-1.4297987707591147	-0.7212243924690664	1.0805350885497031	-1.3125313198113524	1.2197122159060394	-1.9498913803747788	-1.9301208324524424	-1.7055358990077936	1.1400023916113065	-1.420960233525109	-1.6091463157890056	-1.6091527415283333	0.5473119661521575	-1.1510278314767766	0.8431775441649831	0.8427866992366	-2.2033017879443935	-2.1470243244680773	-1.9552647504130902	1.4574729598396146	-1.362595735767819	-1.2719004735129757	1.318507878120009	-1.6978498006059763	1.3193190380271935	0.2618801734304377	1.2975427500229422	1.3228513449153934	0.9811595645795563	1.3694477715560929	-1.131459183063286	0.8833191120067421	-1.1489567113663672	-1.3501141617378525	0.564086201900686	-0.08420671349293196	-1.042628801907442	-1.235972640140379	-1.239042475058686	-0.3674486385082464	-1.2298613982141762	1.4592408814179527	-0.2859091647817661	0.651154325487665
44	1.0568769309024528	-1.765359359838984	1.120575366368262	0.04154099982449688	-0.35737756120703246	-1.4572876876675047	-1.1578097503162765	1.0742121290901523	-1.4101699216496095	1.2365545268236013	-1.9509948382580895	-1.9448288293402096	-1.701519315830557	1.1400017148906652	0.7749738587795103	-1.0870585369755559	-1.6091524839138043	-0.32885809147537426	-1.1821708074108943	0.8402029765355823	0.8436213306511435	-2.203302276619801	-2.187567394468297	-2.133720412684571	1.4574645787673774	-1.3644301931412643	-1.3362065186750727	1.3170587029445553	-1.7453679311296866	1.318871221535109	-0.4988759075067093	1.2578807921852027	1.3223927033807217	0.45077478214151334	1.0893560212095168	1.4930104799880586	0.8763306736354946	-1.2955258758839836	-1.3636474814019588	0.6896715485149807	-0.4963915629451269	0.4184155573975885	-1.2407769891899487	-1.1965955759185594	-0.914248131027723	-1.2321402076453554	1.4055424637853737	0.48617927479229883	0.44018662699329636
45	1.0025382348479561	-1.7636595603004028	1.1204854306233236	-0.22469279201960357	0.06384960577062881	-1.4658070108221322	-1.3599118561861172	1.0571770383030563	-1.4577169524402867	1.239076586900081	-1.9210985465145312	-1.949377703314607	-1.3708210591856749	1.13999974480395	1.1140913848613843	0.7875976443242303	-1.6091521774957933	-1.1971103562777314	-1.1932640545063269	0.8318739223411771	0.8429798141619074	-2.2033024181083163	0.8958840816095996	-2.183752955778768	1.4573604100907014	-1.3727770118587017	-1.227517104087279	1.3124871945174035	-1.691241000473852	1.3173098806166572	-1.088709334543638	1.1500567178495993	1.3210257250739523	-0.17639822619768974	0.580243436952881	1.5597198300448718	0.8575633079908671	-1.3467580767745053	-1.3576492031302703	0.7048167627095103	-0.7650360179407678	0.7735553776029553	-1.242138349646155	0.33528347353719545	-1.1448109324072646	-1.233313147417141	1.3982764688813663	1.4687385389642644	0.4089502442453894
46	0.8666606939744921	-1.0736820731535424	1.1202199336477419	-0.7708396531026105	-0.16694961485169846	-1.468408693145328	-1.4430492926325604	1.014942546788182	-1.4807629415040005	1.2389314979279014	1.0235163099089564	-1.9383044750969463	0.2577201691011486	1.1399942139486794	1.133088420096351	0.9037477656350563	-1.6091523175144404	-1.5158545791886007	-1.1968888391542156	0.8093603944566516	0.840182094084116	-2.2033024607506344	1.4672566292556244	-2.1976803361276143	1.456995998337204	-1.379254132222005	0.7595768861012107	1.2973053483294779	0.07767012043553034	1.311704827420347	0.012812681396071834	0.8802968409318328	1.3169877202022666	-0.6924419429348744	-0.0737942612296778	1.5619488980504976	0.8097529027066528	-1.364006685930889	-1.1709573533216464	0.6236309266921971	-0.909838336391527	0.775993505727687	-1.2425465415329704	0.6450285545679646	-1.2145236880099382	-1.2337975855895071	1.3741078937248354	1.5040116562520334	0.6904086075873976
47	0.5518762565042628	0.9052540222201961	1.1194110849500545	-1.1854153014882165	-0.7116929193754181	-1.4679050975456014	-1.4770016442449123	0.9196523434160537	-1.190418459429469	1.2369513569969885	1.2327163925006601	-0.8908424628672258	0.8446357040271719	1.1399780909243318	1.1352777481897451	0.8442471270595644	-1.6091525869730132	-1.5892940182814903	-1.198059731627527	0.7512345259864401	0.8299089661070282	-2.2032937089598588	1.4688566484896954	0.6231337159922985	1.4561254326476933	-1.3824669012226456	1.3815238414244613	1.245439732490988	1.0949299011773062	1.2913174654570954	1.299754492555422	0.33560059155702615	1.305275551485394	-1.0083432223418967	0.8804011581182407	1.5606588612758898	0.6974259671240752	-1.3699245992975233	-0.5060670826166966	0.3799879697687425	-0.9825506239883638	0.6955918873528797	-1.241340812412791	0.6468972524111933	-1.2343452399896404	-1.2339822744435758	1.2900901590878737	1.506301679996508	0.7617781945451878
48	-0.04007695874950867	1.09999417931314	1.1169037624852471	-1.3740265182344815	-1.1506560701017503	-1.4522366208009791	-1.4913051188828599	0.7283219678074115	1.0202135057683972	1.2299230008668391	1.238207657606733	0.7750833611881565	0.936228983130488	1.1399295744888334	1.1341517307096654	0.554719243620561	-1.6091527328042594	-1.6047721198949012	-1.1984467367973928	0.6125645680139638	0.7930323104305739	-2.2018318055608206	1.4691483473493459	1.466521124340757	1.4552995473464532	-1.3837648801948244	1.4285350884799666	1.072565528888775	1.2613147891997678	1.2180243459215814	1.3210421112515423	-0.4065368635577191	1.2932778505165434	-1.1694459932558336	1.5452891721219753	1.5551315212288834	0.4661280591324928	-1.3619526839667044	-0.08575665690079659	-0.07905600730143314	-1.018520311427717	0.36623244356635354	-1.1262759645671603	0.5663854540241573	-1.2401348627682522	-1.2340519420599654	1.0851572131132947	1.5050581750679948	0.7710997322628474
49	-0.7801738449580017	1.1185079081466647	1.1090976388124854	-1.3850497499242678	-1.3596015057102273	-1.4141387191605572	-1.4975676095062365	0.40071969280124997	1.0793986073010957	1.2048720204143992	1.2378844143446168	0.9998055996349076	0.8972819374998879	1.1397813985578034	1.1294704327434135	-0.26028872061631336	-1.6089872247044525	-1.6081288285214732	-1.1985794304733923	0.7988971262134898	0.6717759737426894	-2.199510153632233	1.4692070437922586	1.468651547829153	1.453924201550639	-1.384245529541195	1.4292522128063005	0.9449409691120993	1.3062048891062545	0.9733665937369085	1.3222115224870479	-1.0219197201359462	1.3032436005097792	-0.5071267869527615	1.5613642182519532	1.5367145965455635	0.41956110807318714	-0.8095742228039196	-0.09133959778356715	-0.5562876427844541	-1.0364018543891518	-0.32407712319845616	-0.7353827185126233	0.28487714251817353	-1.2419005229098834	-1.234078826033013	0.6739134723830853	1.4997126630867692	0.7566693686661832
50	-1.3328703642526818	1.120056958790208	1.085016040994355	-1.1430563753286793	-1.434600238215494	-1.411743688896031	-1.3870032465222364	-0.05073039428555015	1.08164046986288	1.1147738234085554	1.2343577480777468	0.9420441888531939	0.738935963279105	1.1393289974025187	1.1160903439405918	-1.1702676024468959	-0.4199044611844269	-1.6088986606315892	-1.1986267812746212	0.8439714726922665	0.3516734708545102	-2.200961755126497	1.468531448520796	1.4680141125890493	1.4504524808079817	-1.3844201185373017	1.4086056172858377	1.1399230399537084	1.3121342058545928	0.3321496907028587	1.322174267487388	-1.3583241676843008	1.3059388683705333	1.4922933466749875	1.5621898397242329	1.4783905149695986	0.734974018282583	0.4959986145697175	-0.3682492992048183	-0.840042981132358	-1.0453790891709	-0.5217773622807418	-0.7490108625286863	-0.31736879877522617	-1.2424606632819746	-1.2340895833651224	1.0993890369631436	1.4827301165160183	0.7086880728902052
51	-1.6038411300990907	1.1204183953949105	1.0129385669924251	-0.8850024956901102	-1.4586207786246501	-1.4383723598996483	0.9665684341428926	0.2037360743124057	1.0807268387987798	0.8174000658109188	1.22113277779923	0.6548805886338218	0.895882866618928	1.1390885160033903	1.10025858689306	-1.4831608369843066	0.8997277310886473	-1.6090860984892188	-1.1986443345922613	0.844587479676068	-0.1972809515691445	0.3773233946464072	1.4654674497658449	1.4644463340078344	1.4410180499369698	-1.3844848314489244	1.3406176688997027	1.191261492287401	1.3111595024246019	-0.644083515395667	1.3215229707373515	-1.5033733657773314	1.3003696921876757	1.5555770915066112	1.5606819671671208	1.3112276352431267	0.8270757266297217	0.7439038125660369	-0.7670988356886034	-0.9648645495711097	-0.908255571129046	-0.030748619843029568	-1.0016177408218376	-0.8843664394848154	-1.2426440887555983	-1.2340940595973722	1.4911444161242988	1.4310614258648333	0.5847187507462117
52	-1.7090776100617848	1.120577033720056	0.8132297793434082	-0.9761375029250415	-1.4661062098536062	-1.4577519494627766	1.0766319482620366	0.9196474920993747	1.0764976180987411	0.08565643183931804	1.1708839692363997	0.5957514295983526	1.1221590644086437	1.1397499898680539	1.112454443601862	-1.550073371063079	0.949564242705915	-1.6091344008791855	-1.1986510681744633	0.8446142394912903	-0.7157609587654203	1.4656906073355764	1.4513859980939148	1.4478941712654656	1.4146342505854448	-1.3845098438352463	1.3471151193726252	1.1610795017134738	1.3143324061015869	-0.222940628470913	1.3195482540407768	-1.5600894734751034	1.2989516294921273	1.5586165327755457	1.5552552555000965	0.918157785138082	0.8424803640932124	0.7625861524520168	-1.0907781463421204	-1.0157254766063195	0.710812141483284	0.11499430419952561	-1.1660846411309742	-1.1342881722679603	-1.228993928023967	-1.2340959919616252	1.506500915563933	1.2865596421056935	0.3032130736824399
53	-1.746200561770584	1.120607971395124	0.35292704839515654	-1.2143854366305316	-1.4684617458672706	-1.465793542404305	1.0821008546929625	1.026142903534102	1.0624636341208233	-0.9064868275040059	0.9843510044061798	1.0251947872023306	1.1374799939475837	1.1399170625589394	1.1195349142461781	-1.5850662025068862	0.9140696153409538	-1.6091475028637503	-1.1986537293312023	0.8446402779237236	-0.7090048354575224	1.4683482016236509	1.3864479716735811	1.3697205616921444	1.4154287941399981	-1.3845200271566183	1.4413768561626328	1.1803746724222606	1.3185059159262744	1.1533268404784485	1.3137547674704912	-1.2226571211910215	1.309835887327737	1.5552148583486511	1.5383835991468886	0.26265665700467156	0.8315739952728867	0.6982865975294084	-1.2624889158060122	-1.0369570410580442	0.807735551972377	-0.1294151154919181	-1.222391051804548	-1.211313679382594	0.5553531204110895	-1.2340968535413164	1.5080064740166716	1.379323499420403	-0.19550399470042823
54	-1.6924421700275905	1.1206120510187083	0.47114246735498844	-1.3727746504813967	-1.4692204967776419	-1.4651085220571005	1.0833886144041174	1.0317897286976312	1.0187373070614283	-1.5623201078669218	0.41602906913127113	1.1212094387393214	1.1389832548305656	1.139947734431404	1.1179747298653138	-1.6015197058800172	0.7394920912031857	-1.609149213045707	-1.1983653801032566	0.8446836821945349	0.0011910075723617908	1.4674301755367605	1.1137254384937632	1.0343728887492496	1.4506117502835387	-1.3828446006998385	1.4533699102208328	1.2659557071020697	1.3190680542339748	1.2832712676044586	1.296484521331356	1.244585537820518	1.3163562813980423	1.5423314951563731	1.4882733836193989	-0.42460059569303366	0.7904879262937394	0.5064436573467179	-1.3329776596591345	-1.0462841840941768	0.8073973835206472	-0.5599269325978831	-1.237463436185123	-0.7995786617398543	0.6969942685699395	-1.2340972483922323	1.5083813789176763	1.5016195964023775	-0.7927650118853803
55	0.31256405855859404	1.1206048996643916	1.052352738592627	-1.438203920360218	-1.4694714231602382	-1.4356256445095454	1.083526137150862	1.0612496506248263	0.8964026026765664	-1.8254798605812177	0.7634892835485185	1.1005751562655004	1.1391241490224249	1.139942342852883	1.1067657540164442	-1.6071048498934788	0.13352298018317588	-1.6091446562903418	-0.7814248549617552	0.8446889940957059	0.29129058052409995	1.462252256815419	0.2777437870310129	0.04833995179855899	1.4556356416746663	0.8236356327876675	1.4547694594397838	1.2832666176871572	1.3190737885083772	1.2959448560966913	1.2452659905303356	1.3181270233407762	1.3203586012670117	1.5020344132023373	1.3513977163538424	-0.20605488233673142	0.6856642641623145	0.08770858025818629	-1.3588200729478963	-0.9222299699843666	0.7790254594799833	-0.8679876487547643	-1.2413145904659275	0.6855206431989924	0.6994944484559931	-1.2340974335786123	1.5080190413589132	1.507954325214297	-1.2590074161496878
56	1.0657110852248746	1.1205811553262492	1.1098421488694772	-1.459968773661248	-1.469556491842319	-1.378404487891745	1.0833249987920264	1.0816330708428021	0.6125141566717127	-1.9117268834916556	1.2211014969032534	0.9718775153090948	1.1387565681098648	1.1399061692988557	1.0759788064643385	-1.6086451811345217	-0.8789991639609517	-1.609142677901509	0.7710266107313037	0.8446807601999242	0.201969267277464	1.4370686228423728	-0.9993203744065322	-1.2440052533043264	1.4562669440301899	1.4448899547095735	1.4538372631520105	1.2748145687042212	1.3187888259036566	1.2895917299266202	1.2566217281341536	1.3212478603864588	1.3210681014774386	1.3844766230420538	1.031833760288809	1.0636480247478013	0.44823523551634037	-0.5125745123689569	-1.36801774972557	0.702340771498315	0.652009360520011	-0.9930973458753322	-1.2423311906620897	0.7065254896581157	0.7008670945245661	-1.2340970877697952	1.506494387949234	1.5084317602395543	-1.5238771730490215
57	1.1075998770279445	1.1205151236463164	1.116189026392746	-1.4666522663889963	-1.4694948411680384	-1.38247115206038	1.0825444979108176	1.083682309979962	0.12078890616729332	-1.9387791090483169	1.237867698671297	0.5977539041658739	1.1375680515261886	1.1399007904618141	0.9964587540349163	-1.6090295012701497	-1.4340685116266148	-1.609146438563621	0.8428791572713492	0.8446482816460632	-0.13929930277601033	1.4676953045265861	-1.809041144791375	-1.920734493917727	1.4558741691823145	1.4550724790185785	1.4498254655305485	1.237786572195203	1.3185189129349522	1.263065302412731	1.313747027712435	1.3212986446776604	1.3204815707751545	1.0874592440487523	0.4642223452340368	1.50600288757146	0.6127552231225672	-0.9956887198067323	-1.3713273450976562	0.8144802403080451	0.23973680329153946	-0.6722984396566769	-1.24261511109152	0.7067251658479194	0.7063406864507666	-1.234083008022021	1.5017650657509156	1.5078862012081369	-1.6518316944761426
58	1.1125592605815746	1.1203259059977961	1.1169256154456018	-1.468679014029787	-1.4671837190113677	-1.4247218340300245	1.0800012799919865	1.0838777871549123	-0.459506835090262	-1.9473540312236894	1.2390353657011277	-0.20002181488150295	1.1341846024746096	1.139968683658791	0.7981284631052059	-1.609122417758975	-1.5743523644244999	-1.609150193217303	0.8442299212314248	0.8445370738796436	-0.6006174797103969	1.4696492679394977	-2.092374693406677	-2.128603269233151	1.4542037477491379	1.4556570784713676	1.436756730898379	1.1311629498591689	1.3187553912385699	1.1853909357906702	1.3201340590473876	1.3201293851786102	1.3182687154489654	0.5190543496639377	1.2877141594325234	1.5607293566675033	0.8705708619892782	-1.2334432988955564	-1.3725531583426167	0.82159097820549	-0.3999565099284337	0.7548934634572186	-1.2426990857921674	0.7027910035258129	0.7090066639451378	-1.2340035671220804	1.4874302785752502	1.505810089043094	-1.7104034471561884
59	1.111504628465962	1.1201402657108632	1.1156884162187475	-1.469304574909132	-1.4581288163908765	-1.1477142735297028	1.0720531209803374	1.083887249755161	-0.9265621955557474	-1.9425696181902008	1.2380805955159297	-1.136677778579287	1.12431312639966	1.1399884236562157	0.36574738675681573	-1.6091450681794293	-1.6022236457785834	-1.6091519563225256	0.8442014272341796	0.8441570400974725	-0.9438364864356428	1.4696741349988933	-2.1726085549655014	-2.183432202824307	1.449009375060481	1.4543803068271202	1.3941177626691017	0.84275913102439	1.3186824166485374	0.9655240882517089	1.3221107280215214	1.3165071342516426	1.3205342293913873	-0.19181133731973898	1.5605882592886666	1.5632981142477673	0.8850116319599424	-1.3238597851157097	-1.3658444148630258	0.8211075855946561	-0.8100628039747226	0.8122955430723122	-1.242725191882105	0.6855795213498399	0.7095297519720036	-1.233941403184805	1.4454979578353444	1.4992856320202326	-1.7371746112827544
60	1.114840470412771	1.1203730511545444	1.111665050984119	-1.4695033314293156	-1.4554343634891307	1.9659947303590573	1.0488506469323153	1.083887159367784	-1.211053696288948	-1.7578942389585919	1.2340057026779367	-1.6774236761490786	1.0949429047017905	1.139996638109352	-0.32193895854929133	-1.6091482353912598	-1.6076968908273035	-1.609152558885381	0.8436142754781866	0.8428839325274957	-1.1060171895711761	1.4696100137619799	-2.1946232630946856	-2.118194716630467	1.4328693843414495	1.4492500386809941	1.3192290215448645	0.19926973261602265	1.3181248396621137	0.4247894056161554	1.32291607323594	1.305856560437059	1.3228782039135087	-0.749425493794796	1.5640236174337412	1.5632301324371602	0.8862768843257338	-1.3555869818468036	-0.22992986165082785	0.8151907150396214	-0.9668612080137728	0.8110936876006738	-1.2427336413079997	0.6152549206094293	0.7095516201044818	-1.2339809355206233	1.3320604121197235	1.4793709986625139	-1.7496370413990068
61	1.1197641944764327	1.1204793827537394	1.1007727369661375	-1.4695684663439588	-1.4614562310806372	2.224972959728018	0.9873438089769484	1.0838828866311798	-0.1907931756950747	-1.0976526233085162	1.219460556337778	-1.8710239999474656	1.0088633121172652	1.140001655722402	-0.9979105749635804	-1.6091436443553675	-1.6088260675170478	-1.6091527368719705	0.8413711798740775	0.8387805756944138	-1.166583990517617	1.4693090087473037	-2.1564287487936347	-1.6269386576619778	1.429806310303574	1.437309939616719	1.3172346632327971	-0.7017695904562433	1.3164134360467483	-0.46478533831945024	1.3230160609783386	1.2741752456084814	1.3230408156475881	-1.057551799803384	1.5641887283387117	1.5619564777113157	0.8862701026933124	-1.3296616454439698	0.8110227082116388	0.786631678204663	-1.020707478569764	0.7876398605293673	-1.2427364633516238	0.373345468883139	0.709541894397727	-1.2340406340237184	1.1927048178364306	1.4217799453641993	-1.755575610691895
62	1.1205114125100106	1.1204910482359893	1.091509694358094	-1.4677242759171352	-1.4664567751469506	2.236837683122352	0.8434984107910919	1.083868073428483	1.0644170562546458	-0.8030983080016931	1.1663198586337467	-1.9284106951886624	0.9804224787806572	1.1400027481401542	-1.4101070082976448	-1.609142298665176	-1.6090744776920178	-1.6091527864830375	0.8329742173221129	0.8346583936296201	-1.1874934950026512	1.4678984970144113	-1.805826918484334	-1.584463845466142	1.4522525104082078	1.4295839824197385	1.3102913527334463	-1.3592799506895359	1.3111774288161424	-1.2326484555211064	1.323017750604116	1.1815311255224714	1.3230565950229496	-1.1992545626855282	1.5639619822935575	1.5577188515518268	0.8855771502182372	-0.37144968589954863	0.8681737334066313	0.6629221115423158	-1.0023197811685596	0.6812529951913084	-1.2427374290317132	-0.16520574900561336	0.7094896783969507	-1.234074812137798	1.2208119277187235	1.2710505612585004	-1.7171168029497064
63	1.1206180525852187	1.120439123630665	1.1050880057327674	0.004261634442242146	-1.4685938069857378	2.2230110061289077	0.5596091781766395	1.083819964115116	1.082072614313186	-1.050977561055626	0.978971865125686	-1.944768735847152	1.1039077681455849	1.1400028891211784	-1.5941025660603791	-1.6091465617953071	-1.6091328383809234	-1.6091528001616353	0.8024361937857973	0.8381344324405342	-1.1946726586496892	1.4611206906153287	-1.7493761685657032	-1.8860889942516996	1.4559547668171087	1.4171774070599232	1.2515215086828988	-1.6388717140245495	1.3110634243661488	-1.5947809496048813	1.3229704183328652	0.9327551885488681	1.3230434747095587	-1.2600503752546803	1.5631110110603816	1.5444334780357138	0.8833891366017752	0.6619765548410699	0.8726628637333025	0.28652965937910047	-0.7139995654876115	0.3171154015230435	-1.2427377657682388	0.25994116466865624	0.7092662808985859	-1.2340890906678046	1.2020801994089196	0.9389670050697974	0.14530094180042763
64	1.120628875733336	1.1202812728484957	1.1111742335624304	2.013679055369905	-1.4692999489410767	2.165022773224873	0.11644204971127659	1.0836713818312018	1.0828804880568346	-1.4770834552374583	0.43528603920777553	-1.9495005388989723	1.1295983018124485	1.140002602103238	-1.6653879685890036	-1.6091503540964616	-1.6091474279387707	-1.6091528039857672	0.8137977463460393	0.838159695865242	-1.1971917303533268	1.42928863826072	-1.9704879179829522	-2.096455585448279	1.4564272788930581	1.3828724605864258	1.0925559650749737	-1.728588471594047	1.317588595892068	-1.715667070138233	1.322824990041917	0.7806635121653416	1.3229945877499143	-1.2857331859009873	1.560383777561074	1.504570986769513	0.8767894327416557	0.8006497908435695	0.8654872049550251	-0.2963507406643482	-0.43490423994750294	-0.3116108354830812	-1.2422382479852525	0.6883911186013065	0.7083286166231912	-1.2340944174247483	1.0647474647496216	0.38680370447017376	0.7623583663728366
65	1.1206304208890265	1.1198575527854344	1.1117150594780294	2.141245399972137	-1.4695120318107164	1.9607946666483003	-0.39927188853987183	1.0832443431775023	1.0824283824940444	-1.7702201283890546	-0.5352945807728455	-1.9509131126214372	1.1339240967839315	1.1400016579981367	-1.6917882660430177	-1.6091520372837835	-1.6076480086201095	-1.6091528050828863	0.8415636485411704	0.8338664353489635	-1.1981020761668317	1.2910807733952652	-2.1252065838467784	-2.174188733569846	1.4560389778446425	1.2880530518503144	0.744144359193875	-1.7544349632601575	1.318623375078308	-1.750850117867611	1.3224017887153237	1.047806651632962	1.322852312469622	-0.8908692394786786	1.5583839622551157	1.3941530174185717	0.8568426355395868	0.8085747160919523	0.8395455814482495	-0.7215706539506398	-0.5515545328427196	-0.7632058546161885	0.1637855190614368	0.7035460366708657	0.7045955491512708	-1.2340963681797348	0.7465079126958398	0.9426161709876699	0.7940226929452068
66	1.1206299147716483	1.1186858299885483	1.1083408903351075	2.0909524470306495	-1.4695746322536216	1.3573801633555236	-0.8432634118739444	1.0829384143884793	1.080487840070653	-1.8944444233357012	-1.373034130653696	-1.951350038117561	1.133697580595038	1.1399990266403042	-1.7015293973292194	-1.6091525892693408	0.18201867522440907	-1.6091528047419477	0.8443166758911462	0.8202007852485895	-1.1984409265626392	0.7982315310496402	-2.1820390704918777	-2.1959703863490554	1.4544751720308011	1.0383013715265368	0.15366478705339492	-1.7508578007677533	1.3186273219015963	-1.6098100940980171	1.3211441868324287	1.1337136291008514	1.3224338791885801	1.5232986707168736	1.5614922526053543	1.1279660049237976	0.7984863719858415	0.764351519635605	0.7602633606430167	-0.9170434343604521	-0.8075154637084659	-0.947794820934324	0.672686669446412	0.7022349470879357	0.6907932189547419	-1.2340971020281728	0.2171902505719241	1.4859753900575114	0.7943422245408864
67	1.1206274520791477	1.1181787996908574	1.0983315190659964	2.1808522337113008	-1.469593475663711	0.24165750659787077	-1.1430602458190722	1.083409329065556	1.074198989319738	-1.935034817684259	-1.760144467891618	-1.9514899472881777	1.1302701370486719	1.139991518244123	-1.6919756660728447	-1.6091527469236544	0.9563063203865214	-1.6091527947774482	0.8446582584550315	0.7803705844244169	-1.1985704890124187	-0.2986030822641703	-2.197948836365834	-2.2014745509198574	1.4496060890362013	0.49840234482371204	-0.507904536084875	-1.6226266944670176	1.3180627816392407	1.114278322988541	1.3173600766829574	1.1060745917107766	1.3222735032765802	1.5614256855538478	1.56205822666886	1.391375616521226	0.643117932073036	0.6303333123588792	0.5373894422468208	-0.9957268471530067	-0.9659705494080748	-1.0129683888822572	0.6832243432608436	0.6911372762286159	0.6440378373567779	-1.2340973910327298	-0.3777902111152367	1.5067548026585178	0.7813721178647028
68	1.1206204938630915	1.1198995766431707	1.1013103223255398	2.252791620573232	-1.469599347427352	-0.7564632454631224	-1.3162476871816053	1.083532387732798	1.0548991194853847	-1.9468811295573816	-1.8916869677450698	-1.9515361989222932	1.1205050253406657	1.1399694136344936	-1.134918643361073	-1.6091527896408662	0.983840291883149	-1.609152771194165	0.8446812629787179	0.6703366681285985	-1.1986212054755037	-1.4151842197616347	-2.2019688520314413	-2.202836571985868	1.4344044103644285	-0.26097522911279514	-0.9754184523608085	-1.293372850662684	1.3162910448138971	1.3053631396186764	1.3060175643278857	0.972644294645219	1.3228197268885602	1.5641544823248106	1.5608601941201226	1.5576922774794868	0.5612204479902294	0.3077390090952965	0.053093592668592926	-1.0280337869370118	-1.0257538969245676	-1.0370166585690077	0.6510852321078071	0.6471102432178433	0.504116646857832	-1.2340975107435468	-0.8159237541180152	1.508614404783529	0.7368136554111129
69	1.120600734918968	1.1203549199501648	1.1171272215617498	2.256482198037456	-1.4696012480897325	-1.2293072654994617	-1.4082911403865979	1.0834250883183556	1.0002924285782269	-1.9502207314866877	-1.8684332210925299	-1.9514267269590388	1.0940871885721282	1.1399032405206349	0.5113188043280594	-1.6091528011397707	0.9786665165499859	-1.6091527731802815	0.8446825237929803	0.4072384361613306	-1.1986414646837296	-1.9548298952143695	-2.202962937852127	-2.203179407556716	1.3876822226007834	-0.868573498910997	-1.2113757091127617	-1.1549010590210453	1.310860729062603	1.316392234876123	1.272728679460559	0.6612434308731638	1.3229432765078137	1.5645315413109318	1.5567051995923373	1.5631263838809866	0.7655843609598938	0.4937358758941317	-0.5816362393596571	-1.0420827858347155	-1.0448846517354318	-1.0466867116016656	0.5104158284036477	0.48975976945235566	0.17094373885161684	-1.2340975627677349	-1.0503491108071032	1.508725510467404	0.5966930475385512
70	1.1205421289579385	1.1204394687457184	1.1196726991277517	2.2565319344531884	-1.4696018858178164	-1.3929420414168618	-0.7326481892325696	1.083021092800703	0.8637136604910867	-1.9511663484119064	-1.19546572220912	-1.9385197611253246	1.0222250157064736	1.1397047518815793	0.9313244846238375	-1.6091528042902754	0.9431119646608392	-1.6091527903278509	0.8446835845519409	-0.05604328172013928	-1.1976441595693805	-2.1310941326445225	-2.1994704772704514	-2.2032686537845527	1.254172799153232	-1.1777458372711218	-1.3125690239131402	-1.290237929576777	1.2933686866784977	1.3186481994865895	1.1794485395032852	0.920968000638011	1.3229346724839484	1.5645496380184056	1.5550930157206562	1.5633917996938669	0.8331598210593942	0.86280443299968	-1.0359491922616804	-1.048535530472247	-1.0510753315975152	-1.0381769080107963	0.48323356050906785	0.07049941046490638	-0.3524905227424163	-1.2340975863567674	-1.1562565502492301	1.508180228569456	0.2222199666915543
71	1.1203621391797025	1.1204116980502743	1.1200768201078226	2.2552131911399975	-1.4696003504486328	-1.042673895120439	1.0511587035130774	1.0819338240695269	1.0079961627542013	-1.9514405208245136	-0.18322237873530267	-1.8154541040999455	0.8342393171236826	1.1391148031353584	0.9921777169503225	-1.6091528051790502	0.7875084139082045	-1.609152800596606	0.84467260498973	-0.5670493010262075	-0.5401120259495498	-2.182370121555356	-2.1355720223042525	-2.203292815960625	0.9303927105415348	-1.3036703831225394	-1.3540079938555252	-1.5036405001144413	1.2352044465239946	1.3189502966898625	0.9424474211149796	1.2867665208461097	1.3228320819399484	1.564548788874419	1.5604730722394997	1.5625772555637418	0.843569917108802	0.8840184106089015	-1.245925800368364	-1.05162768399245	-1.0532459198905757	-0.8910439829197608	0.6552877661285237	-0.5427184976541884	-0.822148160120591	-1.2340975974465875	-1.2011667376841433	1.5062922945975181	-0.4501380901724532
72	1.1197978956526606	1.120274059142563	1.1200598126344752	2.2501789362077496	-1.4694442679510968	2.018630241076038	1.0812079851539125	1.0791561633418503	1.0817344627030632	-1.95014611565907	0.02566672247404611	-1.686564596126235	0.41015799087989757	1.1388511560895744	1.0821459553285706	-1.609152805438315	0.22185220083358548	-1.6091528042045313	0.8446315871781769	-0.914387265495572	0.6006506851304168	-2.197125344358972	-2.109170318747502	-2.2032996192711365	0.3489891795612343	-1.3520253977487315	-1.37113288383996	-1.4287320597036277	1.046457379820302	1.319302842253347	0.4510313337313556	1.3144151270652553	1.3225319787695249	1.5645382420816065	1.5614456396509966	1.5597479239338234	0.8296344630308823	0.8858338078352526	-1.326048844181505	-1.053155251721623	-1.054083570496987	-0.6847560264032175	0.6740450599104848	-0.9729716107112498	-1.0788361079495261	-1.2340976028209534	-1.2199974839390513	1.5003458043546627	-1.113247342843149
73	1.1180150721779794	1.119895732472966	1.1197563089253308	2.231504020320884	-1.4682655577660226	2.231060508563832	1.0824717899131187	1.0723417681252265	1.0835543616591747	-1.5795866177257631	-0.31181742242401156	-1.739363381122982	-0.2798198616052652	1.1397051365661803	1.1354218249971204	-1.6091528055165354	-0.7893556984403576	-1.6091528052112347	0.8444937128581054	-1.0834562311625384	0.7006483971419479	-1.418916810294448	-2.155441257003739	-2.1827036560923663	-0.330451262000639	-1.2753976044024198	-1.3784294050797583	-0.4864697832262772	0.5261458801823067	1.3194971558663307	-0.260733395655939	1.3171505584483987	1.321687628259211	1.5645018192237177	1.560092621162859	1.5509981036084683	0.78259768265366	0.8858017629134747	-1.3553465337053159	-1.053926129910701	-1.0322220008839846	-0.7532443394353727	0.6493345745705583	-1.1527517045333264	-1.1840118553434733	-1.234089933227559	-1.2279665945414548	1.4820930546870206	-1.4925350050427808
74	1.1123959130117944	1.1188617696655427	1.1188883969051684	2.163521448771905	-1.4675230711330487	2.2410765992113033	1.0818694401886455	1.0563977177980732	1.0836628315708905	0.24181874263645642	-0.9536474985453698	-1.8498487990729626	-0.968500877046045	1.1399065823685746	1.1392303016734417	-1.609152805540896	-1.3957556522485206	-1.6091528054670396	0.8440282222195936	-1.153578353908516	0.6272532667291213	1.3400276403318219	-2.1879725718515712	0.5524760102009956	-0.843359294818817	0.6047580743517083	-1.381654321518566	0.2053983154814778	-0.39849770183722755	1.3195157934020214	-0.9072109792167237	1.3153044205905708	1.3192670702662668	1.5643814416690422	1.5552010250741768	1.5249193512813144	0.8219663395454353	0.8847312163223375	-1.3662413563569398	-1.05226435352935	0.510700895221176	-0.916367645951947	0.5459306174672158	-1.2135594029636687	-1.1011288820275043	-1.1141302358034073	-1.2313916308399888	1.4290891828335095	-1.4651134934868246
75	1.0949060761810836	1.115922504846854	1.1165048308282826	1.9368330017513375	-1.4683044214411078	2.230811604814302	1.0791922810806158	1.0209912851311402	1.0835381167805977	0.7304041467937881	0.0030961990964224473	-1.0947624510647076	-1.393698870952067	1.1399429107996015	1.139650488554889	-1.6091466603509321	-1.5442520495518668	-1.6091528055306519	0.8433724812440206	-1.1810835051286013	0.36454298402963015	1.410978560446543	-2.1993213036860557	1.1312773672519048	-1.128792852861931	1.363173918001817	-1.383132150578902	0.2664789237393963	-1.214831024752086	1.3195170079811205	-1.294165600496469	1.3082100401831622	1.312256121401617	1.5639959682371112	1.540991175533558	1.4518532841271323	0.8819218450241217	0.8850027128445854	-1.3619127615444784	-1.0109012195937959	0.783954153371762	-1.0077857733700921	0.22846922044360962	-1.2331801238976363	-0.07252535649474523	0.7337462001363906	-1.23288731894807	1.2895299697343399	-0.5037432292275952
76	1.0419646222955068	1.1072964099728182	1.109714829945756	1.330609438029888	-1.4690932066719002	2.187743644096277	1.0704385580541504	0.9468524529922753	1.0830657852345855	0.6469904798875337	1.198408186961286	1.2050548677348434	-1.5859936581516947	1.1399384838168052	1.139674370404642	-1.083162437302956	-1.5729072951818783	-1.6091528055467403	0.8435365672928268	-1.191755707176838	-0.1715239873739285	1.3701294750487625	-2.2023453132279887	0.9731426756645334	-0.8090937014019528	1.4220853239128846	-1.382694303423867	-0.05456545315521488	-1.5927715498685173	1.319511929404169	-1.2896161739684857	1.2879181725209536	1.2920710564116098	1.562819943052609	1.5013086614017888	1.2675725637770632	0.8863459928613262	0.8868624134708643	-1.2140365862575142	-0.9215581438835556	0.7850815803886975	-1.0399587054268673	-0.371000167007681	-1.1499830438654781	0.36082299381373706	1.234595726487671	-1.2165255197842486	0.9778108198023818	0.27113615698950944
77	0.891423519106477	1.081628834876582	1.089770609133462	0.9514014906858492	-1.4694412602558076	2.03672208900639	1.043411695073187	0.802758444118923	1.0815931842049806	0.1892407440729118	1.2354475711397417	1.2386521368008239	-1.6616163463911973	1.1399016896506846	1.139512067623866	0.7919069771686922	-1.5917018872807258	-1.6091528055509603	0.8432791188739435	-1.195918299488021	-0.7385190933946293	1.1791787527861448	-2.203074101670401	0.2840407148218924	1.1475757867270304	1.4231066588526415	-1.3721847582861224	-0.6310560832647056	-1.7157483226700003	1.3194952062502754	-0.5882907793021677	1.230521485737308	1.2354697149938907	1.5594231088796557	1.3968643137020296	1.273348569453134	0.8868053330578609	0.8871594412791961	-0.6213756028952235	-0.9430699784816938	0.7190622903785095	-1.049841063363074	-0.8954139868375665	0.4505927429652494	0.29051994933134795	1.2150571204215188	0.6159368637859417	0.4454415565602723	0.43043918358969413
78	0.5214614766397547	1.0831330731803348	1.030876054007515	1.4671270795663636	-1.4695551449444924	1.5711612852756909	1.0341165016572862	0.5510483200881275	1.077219341129423	-0.6510743959693464	1.2377568584242857	1.2400004225902788	-1.6900888625566286	1.1397987711829507	1.1390097582057868	0.9065327162012973	-1.602756526403886	-1.6091528055521178	0.8420468019897029	-1.1621806064163678	-0.7808718366403369	0.5278927978397574	-2.203246477748595	-0.9686804756166019	1.4206695082450942	1.3978400006809175	-1.3377464433005497	-1.2049730043497915	-1.7509461926089982	1.3194435788179315	0.03518213534708314	1.0733011887835062	1.0862410291331759	1.5501196821213346	1.1517085392964272	1.4911136221019956	0.8867596888349982	0.8871984216024409	-0.20077440625230158	-1.0070653068702782	0.44007889463795147	-1.0529529603684398	-1.1309567517605568	0.6634090280718894	-0.08022227799733339	0.9523145789581506	1.4361444595868842	-0.18061121337065833	0.34316258121482535
79	0.34151075735477	1.1158302587845537	0.8642838352985756	1.8785177199085539	-1.4695885337103838	0.5822717455138176	1.068617833708663	0.17515219991858832	1.0650402616377177	-1.4278506505680144	1.2363287626047275	1.239699203545474	-1.6691308806811977	1.139520502052188	1.1375713097213742	0.8497514831994772	-1.6072036307517024	-1.6091528055524504	0.8382529020363729	0.37825479349798163	-0.1420722346686789	-0.7555241515367108	-2.203288144301712	-1.8449870378731446	1.442065532293134	1.3144746981348305	-1.3098948208164345	-1.551015141400375	-1.7606641301852772	1.3192753686148522	0.1235384881251278	0.6943259495082732	0.7423361653831677	1.5258868783416175	0.6841628010446266	1.526341262269857	0.8863536281934039	0.8871695564821709	-0.20363003916810785	-1.0396999059567515	-0.2134050170781162	-1.0540229882926164	-1.208365194556304	0.6634916495167795	-0.6463041856445173	0.33838134988433866	1.4782441254006775	-0.6775754737866077	0.03600160965357091
80	0.8133646732540645	1.1196561538806793	0.8794018243853552	2.126806601691496	-1.469598129154446	-0.5081332276645729	1.0755550333969175	-0.27931615710325697	1.0337405035584666	-1.793923654112864	1.2298859563340765	1.237923331311196	-0.8084579857136526	1.1392775508611366	1.136456110894934	0.5715070900013943	-1.6086126026279435	-1.6091528055525506	0.8268642016330428	0.781831704097961	0.7807313491488057	-1.7437099604241904	-2.2032986309802367	-2.1224972541076808	1.441793893213764	1.0702023877020115	-1.3204291080328205	-1.6950976564793871	-1.7586123784561267	1.318698118464491				1.5450797842881827	0.040978317782589535	1.5199540258317152	0.885091428657035	0.8870526143989255	-0.4793544054479354	-1.0502801363803906	-0.7640333252570346	-1.0544303818610374	-1.2319973180522912	0.6026630587546273	-1.0345844132598077	-0.44160340667744036	1.4711016132848496	-0.9696332028385655	-0.5095397466494214
81	0.9925400119826322	1.1201647008420759	1.0906252186309033	2.15881578805467	-1.4696009498032983	-1.1225323097704316	1.0743203652000026	0.4035998248872834	0.9603075428789885	-1.3742556132251968	1.2065026877239522	1.2312185930623578	0.7019542862384123	1.13963183032154	1.1384875251883795	-0.22497768615794778	-1.6090081512983214	-1.6091528055525819	0.8325309180355345	0.8024363264761516	0.8440619143916992	-2.0887940031702787	-2.203301397340625	-2.1857527711541844	1.42990778514698	0.49801493440619615	-1.3475429954038325	-1.7436832334986356	-1.6861407612234443	1.3166426746035182				1.5632041725929207	-0.5533801170430294	1.4811718447259223				-1.0533342799537326	-0.96796330818557	-1.0546006558659695	-0.9944202767846816	0.3809382693856378	-1.1815625341579161	-0.9375832885313269	1.4279835016442104	-0.36543429433542507	-1.098046739479945
82	1.0303693081742606	1.1204230550529641	1.114873307025285	2.1063879081285455	-1.4696018128494062	-1.188651415207245	1.0663483611371636	1.0507033606115892	0.8057898894026343	1.088305485325744	1.1203326829111566	1.2050410668671978	0.9919126417985726	1.139791181480811	1.139257087793521	-1.1470167041816726	-1.609114018406228	-1.609152805552592	0.8432854781743382	0.7756159780786032	0.8446067685462317	-2.1757317585598543	-1.7883133982381183	-2.1370532277547336	1.3912518536632743	-0.3192507947850287	-1.367734088206501	-1.7584347489300367	-1.456432163338592	1.3091603809400136				1.5641848504067073	-0.9395900009374099	1.371447493032694				-1.0238393203697942	-0.5981459797849645	-1.0546774588146661	0.6750256314561935	-0.1587181497073351	-0.9376392573830752	-1.13448014530669	1.2913536733604443	1.4165740954316708	-1.4784370792665242
83	1.0705105783707882	1.1205912865663885	1.1179710589148546	1.9152406915332871	-1.4696020888602264	-0.6652402779025298	1.0655791640569932	1.0779328659687113	0.5244550161638488	1.225803504860113	0.8243807682546882	1.1028815617620815	1.0317807745168657	1.1398127869823953	1.1393887069812654	-0.33129669671771045	-1.6091421910350556	-1.6091518223722192	0.8441574132512608	0.6751832252604757	0.8446259816069057	-2.1964465751858246	1.4525435515940983	-1.7572237274178861	1.2738790465022252	0.591442487017215	-1.377808475015087	-1.7626890678137983	-1.3339334191490029	1.2817581510387432				1.5642198543275296	-1.139549007408012	1.1020950960763858				0.5344891769564517	0.7633828780273337	-1.05471417031524	0.7055986803074616	0.24015841762530776	0.5775503494551051	-1.2002523102758869	0.9266516982860953	1.499029994036166	-1.6512857216927348
84	1.1097101210798233	1.1206190010257915	1.1182530457817457	1.3934888539497854	-1.469602180904222	-0.2645660463644899	1.0777648020707387	1.0797146837092095	0.6401314432427532	1.233244312849599	0.06869334908702407	0.7485311880467915				0.9706543513977568	-1.6091498150614498	-1.2908451991142034	0.8441003293035121	0.3908584290521293	0.8445589943240139	-2.2015172573175845	1.4655031404528391	-1.7422810917201268	0.9537519981786038	1.444484579834219	-1.3819683009147101	-1.7638850758540479	-1.4232560157396035	1.1836943377955063				1.563965667865772	-1.2320744696450983	0.5776794364370335				0.785001299760756	0.8135522733925433	-1.051052273218571	0.7059830258302215	0.6863654753236779	0.682604318211762	-1.0539543696314104	0.24825951879522923	1.503858548600976	-1.718709744948116
85	1.118173067980003	1.1206234844253782	1.1173156722952413	0.40359140685495887	-1.4696022127504158	-0.4496376073902544	1.0825802887469027	1.0775308144170415	1.0003925180430706	1.230648359513691	-0.9555879364004158	-0.09937587340331588				0.995417090064405	-1.6091519359176056	0.7039878301783049	0.843498898091326	-0.1586857924681444	0.8442969967040397	-2.1899235335592	1.4635699910843667	-1.9831478113226229	0.30787071624123397	1.45673865463902	-1.382028588345463	-1.7642173338064047	-1.5768614357642563	0.866926767740507				1.5631241138209444	-1.2730293931323904	-0.11597895262362834				0.7849382352630487	0.8124505384870406	0.1850218033484805	0.7011150766117094	0.7067888698921594	0.6806351149552319	1.2019872769422761	-0.46979922678913155	1.501912481761143	-1.7442590536050906
86	1.1201009020691024	1.120621817519508	1.1144351180704342	-0.6077127557719962	-1.4696020379927746	-0.8989570840205438	1.0837401708204266	1.069585308356371	1.0518427221040663	1.2174052724651154	-1.6011278370256492	-1.1054367630837816				0.9961028134954257	-1.6091525447327213	0.8719577791781048	0.8414617583460924	-0.7189286623890505	0.8433335573468232	-2.039601469127218	1.4509613639240464	-2.1338553679012344	-0.462077150466768	1.45729357455259	-1.371484991845585	-1.757590110883334	-1.6846331809050918	0.6682975746766675				1.5605805305181724	-1.2909328742013615	-0.695952651595538							0.6797368471825755	0.7090303518961933	0.6398570817794962	1.4806295578379025	-0.9101837402545622	1.4929445573317928	-1.754190104915784
87	1.1204063091989176	1.120614009388119	1.1066123320254575	-1.1599472932199673	-1.469563104826813	-1.237465287350688	1.0838323055122328	1.0460827707400198	1.0536048954060566	1.1696090665494479	-1.8438862642360456	-1.6658555615119073				0.992186071619388	-1.6091527250736553	0.7989204792538196	0.8347704314204716	-1.0232987958789328	0.8398229377323592	-1.9978965326411908	1.4463716779138305	-2.185326818407922	-0.9818297224604429	1.457303923469759	-1.341999249343238	0.479257764253485	-1.7357587599200217	1.0183682681782908				1.5531132172306554	-1.1255130649821314	-1.030636601406834							0.5929835447966745	0.7091304835536687	0.4845385920853351	1.4953049847825355	-1.1057108263881343	1.4642533860582545	-1.7582258444394152
88	1.1204470696720694	1.12059222153604	1.0848484141421575	-0.39576458458905406	-1.4691372219474164	-1.3909727178529467	1.0838517536682841	0.981305685207986	1.0341764671951006	0.9993771011379777	-1.9190034779393348	-1.8644538585854264				0.9739943840506666	-1.6091527800840504	0.4467216729804768	0.8132300720700827	-1.1390106778157594	0.8353517757205502	-2.0997272382581715	1.450107905426154	-2.198958655024676	-1.1028050151550521	1.4570815848310348	-1.3229737823306507	1.2960547872746475	-1.7551263771097199	1.1163287230971148				1.532095173405029	1.364774917377614	-0.16466767823129924							0.30501587381642215	0.7086624645363497	0.6409574148881316	1.490928712999203	-1.183078250492948	1.377538360434067	-1.759946419477942
89	1.1203888800688948	1.1205312092079716	1.0231231321756469	2.135605434465049	-1.468779115145299	-1.4448002632322863	1.0838690265204731	0.8219568649059481	0.9766899378546638	1.088029909335919	-1.941484960371713	-1.925061953791425				0.8892911897542288	-1.6091527973128283	-0.4369040531360311	0.7477921999715109	-0.9033511511929785	0.8378923328309247	-2.1696280924067035	1.4279261306236033	-2.2022557583094042	-0.8230508367280605	1.4562791177502294	-1.335572559626122	1.3175013615156326	-1.76155776066953	1.08045386153089				1.4762681308737213	1.5443610111538582	1.5112940107811599										1.4689428606772141	-1.213305945414553	1.2497562834505849	-1.7607136004114845
90	1.120326571867304	1.120352934683404	1.0242670545557973				1.0838687970598293	0.9362683022347771	0.8324482500947739	1.2324599383462596	-1.9483414737208202	-1.9432756857611917				0.531947106129989	-1.6091528028353856	-1.2630630255826278	0.5718579301913191	0.6907707643390835	0.8373705720604439	-2.1943771129225396	1.3328909523312888	-2.2030429723601532	0.4890287171930041	1.4534296593166505	-1.3314702559482752	1.3187691396016508	-1.7635338358357695	0.9154974747691869				1.3396456703129203	1.552307730234308	1.5573899958237245										1.3980828467316226	-1.0931709865297856	1.249977056705677	-1.7610693454009885
91	1.1204070732974407	1.1201691423770095	1.1063838195373905				1.0838522875169534	1.073457372936509	0.5247415828115882							-0.3702023776579544	-1.609152804641636	-1.5399022787065086	0.2005106780261774	0.819955797870723	0.8318186224982975	-2.20110893800455	0.9660975133518481	-2.203235412698882	1.4101736156551774	1.4431225685661015	-1.2237540449993334	1.3188184211436251	-1.7641138024892862	0.5182354533531228				1.046439447548046	1.545830714623761	1.5596515000711748										1.1917524179318901	1.1739615033160424	1.2120670812502867	-1.7563473510186352
92	1.120436333504526	1.1203839187394142	1.1174497538305763				1.083798946961971	1.081408309905531	0.024573153678224324							-1.2057928731930474	-1.6091253743098348	-1.596374733861004	-0.32079399007255616	0.8259158443538182	0.8141844322032723	-2.2027678913759217	-0.044965439235364	-2.2032843507136146	1.4510634664787756	1.4068322866611411	-1.0670423220939012	1.318395663612359	-1.7642796112850199	-0.19520694373111014																0.7142677452001123	1.4795023317976845	1.0559849603906604	-0.6178990264601438
93	1.1203900197526537	1.1204849876958	1.1190199163474337				1.0836403360997295	1.0819101297901115	0.5244684627349672													-2.2031689167602218	-1.311100635160221	-2.2032973625325027	1.4542987068544377	1.2898142377549373	-0.24257226458634706	1.3170327052908717	-1.7643263727546135	-0.984394141012869																-0.0024734972065689753	1.495150914062866	0.7079538919055008	0.7754043108131079
94	1.1204336354989923	1.1204963796729057	1.1191070511458348				1.083607660626518	1.0806890416115145	1.0537270854451866													-2.20326776568963	-1.9491890578854005	-2.2030743592666666	1.453723983912147	0.9752947295987475	1.3205539500555767	1.31280859486388	-1.7643394911804133	-1.4756073463967236																-0.6252365351780934	1.491030432362657	0.14613810789669368	0.8092889360996856
95	1.1205787611758544	1.1205206245985466	1.1184273640025792				1.0838126084045345	1.0764952240075891	1.0780690221535998													-2.2032930523738967	-2.1384148514617873	-2.19260849748963	1.4499680453987005	0.3693607059728963	1.4386017211777142	1.2990322857586922	-1.7643431729666716	-1.6739867365068888																-0.9725524317254419	1.4696051820102363	-0.4524992747778275	0.809933015493572
96	1.1206120886420337	1.1205862158007314	1.1164099762064446				1.0838503275765514	1.064102048849376	1.079641073945499													-2.203299807402904	-2.1866154394529778	-2.1834185335712584				1.2524460628259924	-1.7643442107931842	-1.7380798937581994																			0.8099762688395924
97	1.1206178700389033	1.1206066847421967	1.1152246217473394				1.083844859531155	1.0295562579228366	1.0772375708283806													-2.2033016920227912	-1.0521583923980309	-2.192211748428815				1.2564815680799826	-1.764097565351436	-1.6689893366579673																			0.8099389986904508
98							1.0838057323309578	0.9413627501247916	1.0806827155099625													-2.20330223957449	1.371053273901865	-2.1996619208567707																									0.8097758665506729
99							1.0836896664352274	0.7443948045000706	1.0836574820419502																																								0.8091728878876843
100							1.0833679680576636	0.3836832283137508	1.08383021288173																																								0.8069084371304769
101							1.0825145746838924	0.8758742075638544	1.0838379478651932																																								0.7985944088503902
102							1.0803674085308004	1.0796711244703323	1.0837972775238127																																								0.7701293384031389
103							1.0752547586861974	1.0833340138176124	1.08365609541278																																								0.6832624563593812
104							1.0636873966402722	1.0837814063695872	1.0832139126886993																																								0.4608823026689841
105							1.0386957195229194	1.0838800497188268	1.0818923383413865																																								0.02661266117233141
[truncated: 101 more columns]
