# Supplementary material for: Machine learning with optimization to create medicine intake schedules for Parkinson’s disease patients
Source: PLoS One. 2023 Oct 18;18(10):e0293123. doi: 10.1371/journal.pone.0293123 (PMC10584128; doi:10.1371/journal.pone.0293123)
Supplement: S2 File — This supplementary file contains the complete Python source code for training the machine learning models to predict patient medication responses and for generating optimized medication schedules. (ZIP) [file pone.0293123.s002.zip]

Archive with 15 entries (14 files):
- day_mapper.py
- evaluation_helpers.py
- general-model.ipynb
- gen_spec.py
- models.py
- model_wrappers.py
- optimization.ipynb
- optimization_helpers.py
- patient-specific-model.ipynb
- picklehelper.py
- pkpd/
- pkpd/patient.py
- pkpd/pkpd.py
- rl.ipynb
- settings.py
