# Supplementary material for: Machine learning with optimization to create medicine intake schedules for Parkinson’s disease patients
Source: PLoS One. 2023 Oct 18;18(10):e0293123. doi: 10.1371/journal.pone.0293123 (PMC10584128; doi:10.1371/journal.pone.0293123)
Supplement: S2 File — This supplementary file contains the complete Python source code for training the machine learning models to predict patient medication responses and for generating optimized medication schedules. (ZIP) [file pone.0293123.s002.zip › day_mapper.py]

import random

import numpy as np
import pandas as pd
import tensorflow as tf

from pkpd.patient import PatientDay


def map_dose(dose):
    d = dose.__dict__.copy()
    d['dose'] *= 10
    return d


class HiddenMapper:
    @staticmethod
    def impulse(d_t, d_s, steps, time_step=10):
        dd = pd.DataFrame(
            {'time': range(0, steps * time_step, time_step), 'medicine': 0})
        for time, dose in zip(d_t, d_s):
            dd['medicine'][dd['time'] == round(time / time_step) * time_step] = dose
        return dd.drop('time', axis=1)

    @staticmethod
    def history(d_t, d_s, steps, time_step=10, considered_doses=2, clear_start_ago=False):
        d_t, d_s = d_t.copy(), d_s.copy()
        for i in range(considered_doses):
            d_t.insert(0, 0)
            d_s.insert(0, 0)
        medicine_df = pd.DataFrame({'time': d_t, 'dose': d_s})
        df = pd.DataFrame({'time': range(0, steps * time_step, time_step)})

        def get_last_dose_lambda(index):
            return lambda x: medicine_df[(medicine_df['time'] <= x['time'])].iloc[index][['time', 'dose']]

        for i in range(considered_doses):
            ind = (i + 1).__str__()
            df[['ago_' + ind, 'dose_' + ind]] = df.apply(get_last_dose_lambda(-i - 1), axis=1, result_type='expand')
            df['ago_' + ind] = df['time'] - df['ago_' + ind]
            if clear_start_ago:
                df['ago_' + ind][df['dose_' + ind] == 0] = 0
        return df.drop('time', axis=1)


class DTDSMapper:
    @staticmethod
    def history(d_t, d_s, initial, steps, time_step=10, considered_doses=2, clear_start_ago=False):
        data = HiddenMapper.history(d_t, d_s, steps, time_step, considered_doses, clear_start_ago).to_numpy()
        return np.expand_dims(np.hstack([np.array([initial]),data[0]]),axis=0), data[1:]

    @staticmethod
    def impulse(d_t, d_s, initial, steps, time_step=10):
        data = HiddenMapper.impulse(d_t, d_s, steps, time_step).to_numpy()
        return np.stack([np.array([initial]),data[0]],axis=1), data[1:]

    @staticmethod
    def apply_mean_and_std(data, m, s):
        initial, meds = data
        return (initial - m) / s, (meds - m[1:]) / s[1:]


class DayMapper:
    @staticmethod
    def cut_length(df, max_length):
        n = df.iloc[:max_length]
        n.patient_day = df.patient_day
        return n

    @staticmethod
    def time_dose_list_to_dt_ds(time_doses: list):
        d_t = []
        d_s = []
        for td in time_doses:
            d_t.append(td.start)
            d_s.append(td.dose * 10)
        return d_t, d_s

    @staticmethod
    def impulse(patient_day: PatientDay, time_step=10):
        d_t, d_s = DayMapper.time_dose_list_to_dt_ds(patient_day.medicine)
        dd = HiddenMapper.impulse(d_t, d_s, len(patient_day.e), time_step)
        dd.insert(0, 'E', patient_day.e)
        dd.patient_day = patient_day
        return dd

    @staticmethod
    def history(patient_day: PatientDay, time_step=10, considered_doses=2, clear_start_ago=False):
        patient_day.medicine.sort(key=lambda x: x.start)
        d_t, d_s = DayMapper.time_dose_list_to_dt_ds(patient_day.medicine)
        df = HiddenMapper.history(d_t, d_s, len(patient_day.e), time_step, considered_doses, clear_start_ago)
        df.insert(0, 'E', patient_day.e)
        df.patient_day = patient_day
        return df

    @staticmethod
    def states_and_schedule(patient_day: PatientDay):
        medicine_df = pd.DataFrame(
            [{'start': 0, 'end': 0, 'dose': 0, 'single': True}] * 2 + list(map(map_dose, patient_day.medicine)))
        return pd.DataFrame({'E': patient_day.e, 'time': range(0, len(patient_day.e) * 10, 10)}), medicine_df[
            ['start', 'dose']]

    @staticmethod
    def cut_dfs_to_same_length(df_list: list):
        min_len = len(min(df_list, key=len))
        return list(map(lambda x: DayMapper.cut_length(x, min_len), df_list))

    @staticmethod
    def flatten_days(generated_days: dict, patients: list, shuffle=True):
        pg_all = []
        for patient in patients:
            pg_all += generated_days[patient]
        if shuffle:
            pg_all = random.sample(pg_all, len(pg_all))
        return pg_all

    @staticmethod
    def get_mean_and_std(df_list: list):
        concated = np.concatenate(df_list)
        return concated.mean(axis=0), concated.std(axis=0)

    @staticmethod
    def apply_mean_and_std(input, mean, std):
        if isinstance(input, list):
            new_l = []
            for l in input:
                norm = (l - mean) / std
                norm.patient_day = l.patient_day
                new_l.append(norm)
            return new_l
        else:
            norm = (input - mean) / std
            norm.patient_day = input.patient_day
            return norm

    @staticmethod
    def split_dfs(input, test_part, val_part=None):
        length = len(input)
        test_length = int(length * test_part)
        if val_part:
            val_length = int(length * val_part)
            return input[test_length + val_length:], input[test_length:test_length + val_length], input[:test_length]
        else:
            return input[test_length:], input[:test_length]

    @staticmethod
    def df_list_to_ds(l: list, map_fun=None):
        ds = tf.data.Dataset.from_tensor_slices(np.array(l))
        if map_fun:
            ds = ds.map(map_fun)
        return ds.batch(5).prefetch(1).cache()

    @staticmethod
    def map_to_input_and_label():
        def split_window_med(features):
            inputs = features[:1, :]
            future_meds_input = features[1:, 1:]
            labels = features[1:, 0:1]
            return (inputs, future_meds_input), labels

        return split_window_med
