# Supplementary material for: Machine learning with optimization to create medicine intake schedules for Parkinson’s disease patients
Source: PLoS One. 2023 Oct 18;18(10):e0293123. doi: 10.1371/journal.pone.0293123 (PMC10584128; doi:10.1371/journal.pone.0293123)
Supplement: S2 File — This supplementary file contains the complete Python source code for training the machine learning models to predict patient medication responses and for generating optimized medication schedules. (ZIP) [file pone.0293123.s002.zip › evaluation_helpers.py]

from keras.callbacks import History
from matplotlib import pyplot as plt
import tensorflow as tf


def plot_history(history: History):
    epochs = history.epoch
    val_loss = history.history['val_loss']
    loss = history.history['loss']
    plt.figure(figsize=(10, 4))
    plt.plot(epochs, loss, label='loss')
    plt.plot(epochs, val_loss, label='val_loss')
    plt.legend()
    plt.show()


def calculate_metric(model, ds, metric=None):
    m = metric if metric else tf.keras.metrics.MeanSquaredError()
    m.reset_state()
    for x, y in ds:
        m.update_state(y, model.predict(x))
    return m.result().numpy()
