# Supplementary material for: Machine learning with optimization to create medicine intake schedules for Parkinson’s disease patients
Source: PLoS One. 2023 Oct 18;18(10):e0293123. doi: 10.1371/journal.pone.0293123 (PMC10584128; doi:10.1371/journal.pone.0293123)
Supplement: S2 File — This supplementary file contains the complete Python source code for training the machine learning models to predict patient medication responses and for generating optimized medication schedules. (ZIP) [file pone.0293123.s002.zip › general-model.ipynb]

# %% [code]
import random

import pandas as pd
import tensorflow as tf
import tensorflow_addons as tfa

from day_mapper import DayMapper, DTDSMapper
from evaluation_helpers import calculate_metric
from models import NormalizeWrapper, OneStepModel, ImpulseModel
from picklehelper import load_patient_data

# %% [code]
## Load dataset

# %% [code]
b = load_patient_data('data')
generated_days = b['days']
generated_patients = b['patients']

# %% [code]
training_patients_count = 40
time_step = 10
epochs = 1000
learning_rate = 0.001


# %% [code]
metrics = [tf.keras.metrics.MeanSquaredError(), tf.keras.metrics.RootMeanSquaredError(),
           tf.keras.metrics.MeanAbsoluteError(), tfa.metrics.RSquare()]

# %% [code]
base_patients = generated_patients[:training_patients_count]
all_days = DayMapper.flatten_days(generated_days, base_patients)

# %% [code]
def prepare_dss(mapping_function, seed=10):
    data = list(map(mapping_function, all_days))
    same_length = DayMapper.cut_dfs_to_same_length(data)
    random.seed(seed)
    sampled = random.sample(same_length, len(same_length))
    train_df, val_df = DayMapper.split_dfs(sampled, 0.3)
    m, s = DayMapper.get_mean_and_std(train_df)
    train_norm = DayMapper.apply_mean_and_std(train_df, m, s)
    val_norm = DayMapper.apply_mean_and_std(val_df, m, s)
    train_ds = DayMapper.df_list_to_ds(train_norm, DayMapper.map_to_input_and_label())
    val_ds = DayMapper.df_list_to_ds(val_norm, DayMapper.map_to_input_and_label())
    return (train_ds, val_ds), (m, s), len(same_length[0]), (val_df, val_norm, train_df, train_norm)

# %% [code]
(history_train_ds, history_val_ds), (history_m, history_s), hist_window_length, history_rest = prepare_dss(
    lambda a: DayMapper.history(a, clear_start_ago=True))
(impulse_train_ds, impulse_val_ds), (impulse_m, impulse_s), imp_window_length, impulse_rest = prepare_dss(
    DayMapper.impulse)

# %% [code]
def generate_name(config: dict, units=None):
    str = f'lstm_units_{units},' if units else ''
    str += ','.join([f'{k}+{config[k]}' if len(config[k].__str__()) < 18 else k for k in config])
    return str

# %% [markdown]
## Model configuration

# %% [code]
history_configs = [
    {'layers': (16, 16)},
    {'layers': (16, 16), 'diff': True},
    {'layers': (16, 16), 'train_mean': history_m, 'train_std': history_s},
    {'layers': (32, 32)},
    {'layers': (32, 32), 'diff': True},
    {'layers': (32, 32), 'train_mean': history_m, 'train_std': history_s},
    {'layers': (64, 64)},
    {'layers': (64, 64), 'diff': True},
    {'layers': (64, 64), 'train_mean': history_m, 'train_std': history_s},
    {'layers': (100, 100)},
    {'layers': (100, 100), 'diff': True},
    {'layers': (100, 100), 'train_mean': history_m, 'train_std': history_s},
    {'layers': (128, 128)},
    {'layers': (128, 128), 'diff': True},
    {'layers': (128, 128), 'train_mean': history_m, 'train_std': history_s},
]
history_models = []
for hist_config in history_configs:
    history_models.append((generate_name(hist_config), OneStepModel(hist_window_length - 1, hist_config)))

# %% [code]
impulse_configs = [
    (16, {'layers': (16, 16)}),
    (16, {'layers': (16, 16), 'diff': True}),
    (16, {'layers': (16, 16), 'train_mean': impulse_m, 'train_std': impulse_s}),
    (32, {'layers': (32, 32)}),
    (32, {'layers': (32, 32), 'diff': True}),
    (32, {'layers': (32, 32), 'train_mean': impulse_m, 'train_std': impulse_s}),
    (32, {'layers': (64, 64)}),
    (32, {'layers': (64, 64), 'diff': True}),
    (32, {'layers': (64, 64), 'train_mean': impulse_m, 'train_std': impulse_s}),
    (64, {'layers': (64, 64)}),
    (64, {'layers': (64, 64), 'diff': True}),
    (64, {'layers': (64, 64), 'train_mean': impulse_m, 'train_std': impulse_s}),
    (8, {'layers': (64, 64)}),
    (8, {'layers': (64, 64), 'diff': True}),
    (8, {'layers': (64, 64), 'train_mean': impulse_m, 'train_std': impulse_s}),
    (128, {'layers': (64, 64)}),
    (128, {'layers': (64, 64), 'diff': True}),
    (128, {'layers': (64, 64), 'train_mean': impulse_m, 'train_std': impulse_s}),
]
impulse_models = []
for units, impulse_config in impulse_configs:
    impulse_models.append(
        (generate_name(impulse_config, units), ImpulseModel(units, imp_window_length - 1, impulse_config)))

# %% [code]
def train(type: str, index: int):
    if type == 'history':
        models = history_models
        train_ds, val_ds = history_train_ds, history_val_ds
    else:
        models = impulse_models
        train_ds, val_ds = impulse_train_ds, impulse_val_ds
    name, model = models[index]
    callbacks = [tf.keras.callbacks.EarlyStopping(monitor='val_loss', patience=10)]
    file_name = f'general-{name}.h5'
    model_save_callback = tf.keras.callbacks.ModelCheckpoint(
        file_name, save_best_only=True, monitor='val_loss', save_weights_only=True
    ),
    callbacks.append(model_save_callback)
    model.compile(loss=tf.keras.losses.MeanSquaredError(),
                  optimizer=tf.keras.optimizers.Adam(learning_rate=learning_rate), metrics=metrics)
    history = model.fit(train_ds, validation_data=val_ds, epochs=epochs,
                        callbacks=callbacks
                        )
    return model, history, file_name


# %% [code]
## Training

# %% [code]
def do_all(type: str, index: int, exp_num_str: str):
    model, hist, file_name = train(type, index)
    model.load_weights(file_name)
    val_ds = history_val_ds if type == 'history' else impulse_val_ds
    train_ds = history_train_ds if type == 'history' else impulse_train_ds
    metric_results_val = {}
    metric_results_train = {}
    for metric in metrics:
        metric_results_val[metric.__class__.__name__] = calculate_metric(model, val_ds, metric)
        metric_results_train[metric.__class__.__name__] = calculate_metric(model, train_ds, metric)
    m, s = (history_m, history_s) if type == 'history' else (impulse_m, impulse_s)
    prepare_func = DTDSMapper.history if type == 'history' else DTDSMapper.impulse
    ddd = NormalizeWrapper(model, m, s, prepare_func)
    model_folder = 'impulse_models/' + exp_num_str + '/MODEL_' + file_name
    ddd.save(model_folder)
    pd.DataFrame({'VAL': metric_results_val, 'TRAIN': metric_results_train}).transpose().to_csv(
        model_folder + '/best_metrics.csv')
    pd.DataFrame(hist.history).to_csv(model_folder + '/metrics.csv')


# %% [code]


# %% [code]


# %% [code]
for j in range(10):
    impulse_models = []
    for units, impulse_config in impulse_configs:
        impulse_models.append(
            (generate_name(impulse_config, units), ImpulseModel(units, imp_window_length - 1, impulse_config)))
    for i in range(len(impulse_models)):
        do_all('impulse',i,'d'+j.__str__())
