# Supplementary material for: Machine learning with optimization to create medicine intake schedules for Parkinson’s disease patients
Source: PLoS One. 2023 Oct 18;18(10):e0293123. doi: 10.1371/journal.pone.0293123 (PMC10584128; doi:10.1371/journal.pone.0293123)
Supplement: S2 File — This supplementary file contains the complete Python source code for training the machine learning models to predict patient medication responses and for generating optimized medication schedules. (ZIP) [file pone.0293123.s002.zip › gen_spec.py]

import numpy as np

from pkpd.patient import CovPatient


class GenSpec:
    def __init__(self, p: CovPatient):
        self.min = p.data['BASE']
        self.max = p.data['BASE'] + p.data['E_MAX']
        self.target = self.max * 0.3
        self.target_range = (self.max * 0.2, self.max * 0.4)
        self.threshold = self.max * 0.1

    def __str__(self):
        return f' Range: ({self.min:.2f}, {self.max:.2f}), Target: {self.target:.2f}, ({self.target_range[0]:.2f},{self.target_range[1]:.2f}) Threshold: {self.threshold:.2f}'

    def is_valid(self, res):
        return np.all(res[4:] > self.threshold)

    def get_score(self, res):
        too_small =  self.target_range[0] - res[res < self.target_range[0]]
        too_big = self.target_range[1] - res[res > self.target_range[1]]
        return (too_small ** 2).sum() + (too_big ** 2).sum()
