# Supplementary material for: Machine learning with optimization to create medicine intake schedules for Parkinson’s disease patients
Source: PLoS One. 2023 Oct 18;18(10):e0293123. doi: 10.1371/journal.pone.0293123 (PMC10584128; doi:10.1371/journal.pone.0293123)
Supplement: S2 File — This supplementary file contains the complete Python source code for training the machine learning models to predict patient medication responses and for generating optimized medication schedules. (ZIP) [file pone.0293123.s002.zip › models.py]

import os.path

import numpy as np
import tensorflow as tf

from model_wrappers import FastImpulse, FastHistory
from day_mapper import DTDSMapper
from picklehelper import pickle_save, pickle_load


class ResidualWrapper(tf.keras.Model):
    def __init__(self, model):
        super().__init__()
        self.model = model

    def call(self, inputs, *args, **kwargs):
        delta = self.model(inputs, *args, **kwargs)
        return inputs[ :, 0:1] + delta


def get_model(layers, diff=False, train_mean=None, train_std=None):
    seq = []
    for i, neurons in enumerate(layers):
        seq.append(tf.keras.layers.Dense(neurons, activation='relu'))
    if train_mean is not None and train_std is not None:
        seq.append(tf.keras.layers.Dense(1, activation='tanh'))
        seq.append(tf.keras.layers.Lambda(lambda x: (x * 3. - train_mean[0]) / train_std[0]))
    else:
        seq.append(tf.keras.layers.Dense(1))
    model = tf.keras.models.Sequential(seq)
    if diff:
        model = ResidualWrapper(model)
    return model


class ImpulseModel(tf.keras.Model):
    def __init__(self, units, out_steps, sequential_spec):
        super().__init__()
        self.out_steps = out_steps
        self.units = units
        self.lstm_cell = tf.keras.layers.LSTMCell(units)
        self.lstm_rnn = tf.keras.layers.RNN(self.lstm_cell, return_state=True)
        self.sequential_spec = sequential_spec
        self.sequential = get_model(**sequential_spec)
        self.concat = tf.keras.layers.Concatenate()

    def warmup(self, inputs):
        x, *state = self.lstm_rnn(inputs)
        prediction = self.sequential(x)
        return prediction, state

    def call(self, inputs, training=None, **kwargs):
        predictions = []
        state_inputs, future_meds = inputs
        prediction, state = self.warmup(state_inputs)

        predictions.append(prediction)
        for n in range(1, self.out_steps):
            current_med = future_meds[:, n - 1, :]
            x = self.concat([prediction, current_med])
            x, state = self.lstm_cell(x, states=state,
                                      training=training)
            prediction = self.sequential(x)
            predictions.append(prediction)

        predictions = tf.stack(predictions)
        predictions = tf.transpose(predictions, [1, 0, 2])
        return predictions

    def get_config(self):
        return {'out_steps': self.out_steps, 'units': self.units, 'sequential_spec': self.sequential_spec}

    @classmethod
    def from_config(cls, config, **kwargs):
        return cls(**config)

    @property
    def input_shape(self):
        return [(1, 1, 2), (1, self.out_steps, 1)]


class OneStepModel(tf.keras.Model):
    def __init__(self, out_steps, sequential_spec, prev_doses=2):
        super().__init__()
        self.out_steps = out_steps
        self.prev_doses = prev_doses
        self.sequential_spec = sequential_spec
        self.sequential = get_model(**sequential_spec)
        self.concat = tf.keras.layers.Concatenate()

    def call(self, inputs, training=None):
        predictions = []
        state_inputs, future_meds = inputs
        prediction = self.sequential(tf.squeeze(state_inputs, -2))
        predictions.append(prediction)
        for n in range(1, self.out_steps):
            current_med = future_meds[:, n - 1, :]
            x = self.concat([prediction, current_med])
            prediction = self.sequential(x)
            predictions.append(prediction)

        predictions = tf.stack(predictions)
        predictions = tf.transpose(predictions, [1, 0, 2])
        return predictions

    def get_config(self):
        return {'out_steps': self.out_steps, 'prev_doses': self.prev_doses, 'sequential_spec': self.sequential_spec}

    @classmethod
    def from_config(cls, config, **kwargs):
        return cls(**config)

    @property
    def input_shape(self):
        return [(1, 1, 1 + self.prev_doses * 2), (1, self.out_steps, self.prev_doses * 2)]


class NormalizeWrapper:
    def __init__(self, model, mean, std, prepare_func):
        super().__init__()
        self.model = model
        self.mean = mean
        self.std = std
        self.prepare_func = prepare_func

    def generate(self, d_t, d_s, initial_state, out_steps):
        data = self.prepare_func(d_t, d_s, initial_state, out_steps)
        normalized = DTDSMapper.apply_mean_and_std(data, self.mean, self.std)
        inp = (np.expand_dims(normalized[0], 0), np.expand_dims(normalized[1], 0))
        self.model.out_steps = out_steps
        return tf.squeeze(self.model(inp), axis=[0, 2]).numpy() * self.std[0] + self.mean[0]

    def call(self, inputs, training=None, **kwargs):
        return self.model.call(inputs, training)

    def save(self, path):
        if not os.path.isdir(path):
            os.mkdir(path)
        self.model_data = self.model.get_config()
        self.model_class = self.model.__class__
        self.model.save_weights(os.path.join(path, 'weights.h5'))
        mod = self.model
        self.model = None
        pickle_save(os.path.join(path, 'wrapper'), self)
        self.model = mod

    @staticmethod
    def load(path, load_weights=True):
        wrapper = pickle_load(os.path.join(path, 'wrapper'))
        wrapper.model = wrapper.model_class.from_config(wrapper.model_data)
        sh = wrapper.model.input_shape
        d = [tf.zeros(sh) for sh in sh] if isinstance(sh, list) else tf.zeros(sh)
        wrapper.model(d)
        if load_weights:
            wrapper.model.load_weights(os.path.join(path, 'weights.h5'))
        return wrapper

    def fast(self):
        if isinstance(self.model, ImpulseModel):
            return FastImpulse(self.model.layers[0], self.model.layers[2], self.mean, self.std)
        else:
            return FastHistory(self.model.layers[0], self.mean, self.std)
