# Supplementary material for: Machine learning with optimization to create medicine intake schedules for Parkinson’s disease patients
Source: PLoS One. 2023 Oct 18;18(10):e0293123. doi: 10.1371/journal.pone.0293123 (PMC10584128; doi:10.1371/journal.pone.0293123)
Supplement: S2 File — This supplementary file contains the complete Python source code for training the machine learning models to predict patient medication responses and for generating optimized medication schedules. (ZIP) [file pone.0293123.s002.zip › model_wrappers.py]

import pickle
import tensorflow as tf
import numpy as np

from pkpd.pkpd import PkPd, TimeDose

class KerasSingleStepModel:
    def __init__(self, tf_model, train_mean, train_std, initial_state, considered_doses=2, patient=None):
        self.model = tf_model
        self.train_mean = train_mean
        self.train_std = train_std
        self.considered_doses = considered_doses
        self.initial_state = initial_state
        self.patient = patient
        self.nm = None

    def generate_steps(self, d_t, d_s, time_step, step_count):
        current_time = 0
        d_t = np.pad(d_t, (self.considered_doses, 0))
        d_s = np.pad(d_s, (self.considered_doses, 0))
        next_dose_index = 2
        current_array = np.array([self.initial_state, 0, 0, 0, 0])
        result = []
        for step in range(step_count):
            if next_dose_index < len(d_t) and d_t[next_dose_index] <= current_time:
                next_dose_index += 1
                current_array[3] = current_array[1] + time_step
                current_array[4] = current_array[2]
                current_array[1] = d_t[next_dose_index - 1] - current_time
                current_array[2] = d_s[next_dose_index - 1]
            else:
                current_array[1] += time_step
                current_array[3] += time_step
            converted_output = self._single_step(current_array)
            current_array[0] = converted_output
            result.append(converted_output)
            current_time += time_step
        return result

    def generate_steps2(self, d_t, d_s, time_step, step_count):
        current_time = 0
        d_t = np.pad(d_t, (self.considered_doses, 0))
        d_s = np.pad(d_s, (self.considered_doses, 0))
        next_dose_index = 2
        current_array = np.array([self.initial_state, 0, 0, 0, 0])
        result = []
        for step in range(step_count):
            if next_dose_index < len(d_t) and d_t[next_dose_index] <= current_time:
                next_dose_index += 1
                current_array[3] = current_array[1] + time_step
                current_array[4] = current_array[2]
                current_array[1] = d_t[next_dose_index - 1] - current_time
                current_array[2] = d_s[next_dose_index - 1]
            else:
                current_array[1] += time_step
                current_array[3] += time_step
            model_input = (current_array - self.train_mean) / self.train_std
            converted_output = (self.nm.infer(model_input) * self.train_std[0] + self.train_mean[0])
            current_array[0] = converted_output
            result.append(converted_output)
            current_time += time_step
        return result

    def _single_step(self, current_array):
        model_input = np.expand_dims((current_array - self.train_mean) / self.train_std, axis=[0, 1])
        model_output = self.model(model_input).numpy()[0][0][0]
        return model_output * self.train_std[0] + self.train_mean[0]

    def export(self, file_name):
        model = self.model
        self.model = None
        with open(file_name + ".pickle", "wb") as output_file:
            pickle.dump(self, output_file)
        model.save(file_name + ".tf")
        self.model = model

    @staticmethod
    def load(file_name):
        with open(file_name + ".pickle", "rb") as input_file:
            m = pickle.load(input_file)
            m.model = tf.keras.models.load_model(file_name + '.tf')
            m.nm = NumpyNetwork(m.model)
            return m


class NumpyNetwork:
    def __init__(self, tf_model):
        self.diff = False
        if tf_model.__class__.__name__=='ResidualWrapper':
            self.diff = True
            tf_model = tf_model.layers[0]
        self.matrices = []
        self.func = None
        for layer in tf_model.layers:
            if layer.__class__.__name__ == 'Dense':
                self.matrices.append([layer.weights[0].numpy(), layer.weights[1].numpy()])
            elif layer.__class__.__name__ == 'Lambda':
                self.func =layer.function
        self.last_index = len(self.matrices) - 1

    def infer(self, res):
        start = res[0] if self.diff else 0
        for i, (mat1, mat2) in enumerate(self.matrices):
            res = res @ mat1 + mat2
            if i != self.last_index:
                res[res < 0] = 0
        if self.func:
            res = self.func(np.tanh(res))
        return res[0] + start


class FastWrapper:
    def __init__(self, sequential, mean, std):
        self.mean = mean
        self.std = std
        if sequential:
            self.sequential = NumpyNetwork(sequential)
        self.time_step = 10

    def normalize_initial(self, initial_state):
        return (initial_state - self.mean[0]) / self.std[0]

    def unnormalize_states(self, states):
        return states * self.std[0] + self.mean[0]

    def generate(self, d_t, d_s, initial_state, steps):
        pass

    def step(self, med):
        pass

    def reset(self, initial_state_norm):
        pass

    def get_env_state(self):
        return np.zeros(1)

    def get_env_state_shape(self):
        self.reset(-2)
        return self.get_env_state().shape

    def get_env_step_range(self):
        return (0, 0)


class FastHistory(FastWrapper):
    def __init__(self, sequential, mean, std, considered_doses=2):
        super().__init__(sequential, mean, std)
        self.considered_doses = considered_doses
        self.current_array = None
        self.current_time = None
        self.next_dose_index = None

    def reset(self, initial_state_norm):
        self.current_array = np.array([initial_state_norm, 0, 0, 0, 0], dtype=np.float32)
        self.current_time = 0
        self.next_dose_index = self.considered_doses

    def generate(self, d_t, d_s, initial_state, step_count):
        d_t = np.pad(d_t, (self.considered_doses, 0))
        d_s = np.pad(d_s, (self.considered_doses, 0))
        self.reset(initial_state)
        result = []
        for step in range(step_count):
            time_size = (d_s[self.next_dose_index], d_t[self.next_dose_index]) if self.next_dose_index < len(d_t) and \
                                                                                  d_t[
                                                                                      self.next_dose_index] <= self.current_time else (
                0, 0)
            out = self._single_step(*time_size)
            result.append(out)
        return self.unnormalize_states(np.array(result))

    def _new_dose(self, time, size):
        self.next_dose_index += 1
        self.current_array[3] = self.current_array[1] + self.time_step
        self.current_array[4] = self.current_array[2]
        self.current_array[1] = time - self.current_time
        self.current_array[2] = size

    def _single_step(self, med, time):
        if med > 0:
            self._new_dose(time, med)
        else:
            self.current_array[1] += self.time_step
            self.current_array[3] += self.time_step
        model_input = self.current_array.copy()
        model_input[1:] = (model_input[1:] - self.mean[1:]) / self.std[1:]
        converted_output = self.sequential.infer(model_input)
        self.current_array[0] = converted_output
        self.current_time += self.time_step
        return converted_output

    def step(self, med):
        norm_state = self._single_step(med, self.current_time)
        return self.unnormalize_states(norm_state)

    def get_env_state(self):
        return self.current_array

    def get_env_step_range(self):
        return np.array([-4, 0, 0, 0, 0]), np.array([4, 500, 500, 500, 500])


class FastImpulse(FastWrapper):
    def __init__(self, lstm_layer, sequential, mean, std):
        super().__init__(sequential, mean, std)
        self.kernel = lstm_layer.kernel.numpy()
        self.recurrent_kernel = lstm_layer.recurrent_kernel.numpy()
        self.bias = lstm_layer.bias.numpy()
        self.units = lstm_layer.units
        self.c = None
        self.h = None
        self.last_state = None

    def sigmoid(self, x):
        return 1.0 / (1.0 + np.exp(-x))

    def reset(self, initial_state_norm):
        self.h = self.get_empty_state()
        self.c = self.get_empty_state()
        self.last_state = self.normalize_initial(initial_state_norm)

    def get_empty_state(self):
        return np.zeros((1, self.units), dtype=np.float32)

    def step(self, med):
        norm_med = (med - self.mean[1]) / self.std[1]
        norm_state = self._single_step(norm_med)
        return self.unnormalize_states(norm_state)

    def get_env_state(self):
        return np.stack((self.c, self.h)).flatten()

    def get_env_step_range(self):
        return -1, 1

    def _single_step(self, norm_med):
        my_inputs = np.array([[self.last_state, norm_med]], dtype=np.float32)
        z = np.dot(my_inputs, self.kernel)
        z += np.dot(self.h, self.recurrent_kernel)
        z += self.bias
        z = np.reshape(z, (4, 1, self.units))

        i = self.sigmoid(z[0])
        f = self.sigmoid(z[1])
        self.c = f * self.c + i * np.tanh(z[2])
        o = self.sigmoid(z[3])
        self.h = o * np.tanh(self.c)
        self.last_state = self.sequential.infer(self.h)[0]
        return self.last_state

    def generate(self, d_t, d_s, initial_state, steps):
        d_s = np.insert(d_s, 0, 0)
        d_t = np.insert(d_t, 0, -1)
        d_s = (d_s - self.mean[1]) / self.std[1]
        self.reset(initial_state)
        med_dict = {k: v for k, v in zip(d_t, d_s)}
        data = []
        time = 0
        for k in range(steps):
            data.append(self._single_step(med_dict[time] if time in med_dict else med_dict[-1]))
            time += self.time_step
        return self.unnormalize_states(np.array(data))


class FastPkPd(FastWrapper):
    def __init__(self, pkpd: PkPd):
        super().__init__(None, None, None)
        self.model = pkpd
        self.time = None

    def reset(self, initial_state_norm):
        self.model.Inf = 0
        self.model.patient.medication = {1: []}
        self.model.initialize_a1_a2()
        self.time = 0

    def generate(self, d_t, d_s, initial_state, step_count):
        self.reset(initial_state)

        self.model.patient.medication = {
            1: [TimeDose(t, (t + 10), s, True)
                for t, s in
                zip(d_t, d_s)]}
        return np.array(self.model.generate_data(step_count * 10, 10, 1)[4])

    def _single_step(self, step_size):
        self.model.update_inf(1, self.time)
        E = self.model.get_e(self.model.step(step_size)[3])
        self.time += step_size
        self.current_state = E
        return E

    def step(self, dose=0):
        if dose > 0:
            self.model.patient.medication[1].append(TimeDose(self.time, self.time + 10, dose, True))
        return self._single_step(10)

    def get_env_state(self):
        return np.array([self.model.a0, self.model.a1, self.model.a2, self.model.ce, self.model.Inf], dtype=np.float32)

    def get_env_step_range(self):
        return np.array([0, 0, 0, 0, 0]), np.array([50, 150, 250, 50, 50])

    def get_current_observation(self):
        return np.array([self.model.get_e(self.model.ce), self.model.ce, self.model.a2, self.model.a1, self.model.a0,
                         self.model.Inf], dtype=np.float32)
