# Supplementary material for: Machine learning with optimization to create medicine intake schedules for Parkinson’s disease patients
Source: PLoS One. 2023 Oct 18;18(10):e0293123. doi: 10.1371/journal.pone.0293123 (PMC10584128; doi:10.1371/journal.pone.0293123)
Supplement: S2 File — This supplementary file contains the complete Python source code for training the machine learning models to predict patient medication responses and for generating optimized medication schedules. (ZIP) [file pone.0293123.s002.zip › optimization.ipynb]

# %% [code]
import random

from models import NormalizeWrapper
from optimization_helpers import OptimizationManager, OptimizationFunctionSelector, cxTwoPointNp
from settings import Settings
from model_wrappers import FastWrapper
from deap import base, creator, tools
import numpy as np
from scipy.optimize import differential_evolution
from picklehelper import load_patient_data

# %% [code]
from pkpd.pkpd import PkPd
from model_wrappers import FastPkPd

b = load_patient_data('data')
generated_days = b['days']
generated_patients = b['patients']
training_patients_count = 40
individual_patients = generated_patients[training_patients_count:]
all_results = {}

# %% [code]
def get_generate_states_from_tf_model(settings: Settings, model: FastWrapper):
    minute_delta = 10
    step_count = int((settings.t_d - settings.t_u) * 60 / minute_delta)

    def generate_states_from_tf_model(d_t, d_s):
        return model.generate(((d_t - settings.t_u) * 60).round(), d_s, -2, step_count)

    return generate_states_from_tf_model

# %% [code]
def get_om_config(index, settings, dose_step=5):
    om_configs = [
        OptimizationManager(settings, equal_time_diff=False, equal_maintenance_doses=False, first_dose_at_wakeup=True,
                            dose_step=dose_step,
                            time_step=10),
        OptimizationManager(settings, equal_time_diff=False, equal_maintenance_doses=True, first_dose_at_wakeup=True,
                            dose_step=dose_step,
                            time_step=10),
        OptimizationManager(settings, equal_time_diff=True, equal_maintenance_doses=False, first_dose_at_wakeup=True,
                            dose_step=dose_step,
                            time_step=10),
        OptimizationManager(settings, equal_time_diff=True, equal_maintenance_doses=True, first_dose_at_wakeup=True,
                            dose_step=dose_step,
                            time_step=10),
    ]
    return om_configs[index]

# %% [code]
def prepare(om: OptimizationManager, fitness):
    creator.create("FitnessMax", base.Fitness, weights=(-1.0,))
    creator.create("Individual", np.ndarray, fitness=creator.FitnessMax)
    toolbox = base.Toolbox()
    cycle, time_bounds = om.generate_vars_and_cycle(toolbox)
    toolbox.register("individual", tools.initCycle, creator.Individual, cycle, n=1)
    toolbox.register("population", tools.initRepeat, list, toolbox.individual)
    toolbox.register("evaluate", fitness)
    toolbox.register("mate", cxTwoPointNp)
    toolbox.register("select", tools.selTournament, tournsize=3)
    return toolbox, cycle


# %% [code]
def gen_stats():
    stats = tools.Statistics(lambda ind: ind.fitness.values)
    stats.register("avg", np.mean, axis=0)
    stats.register("std", np.std, axis=0)
    stats.register("min", np.min, axis=0)
    stats.register("max", np.max, axis=0)
    return stats

# %% [code]
# CXPB, MUTPB = 0.5, 0.2
CXPB, MUTPB = 0.5, 0.2


def genetic_algorithm(toolbox: base.Toolbox, stats: tools.Statistics, n=150, n_gen=50, optimal=None):
    logbook = tools.Logbook()
    logbook.header = "gen", "evals", "std", "min", "avg", "max"
    pop = toolbox.population(n=n)
    fitnesses = list(map(toolbox.evaluate, pop))
    for ind, fit in zip(pop, fitnesses):
        ind.fitness.values = fit
    for g in range(n_gen):
        offspring = toolbox.select(pop, len(pop))
        offspring = list(map(toolbox.clone, offspring))
        for child1, child2 in zip(offspring[::2], offspring[1::2]):
            if random.random() < CXPB:
                toolbox.mate(child1, child2)
                del child1.fitness.values
                del child2.fitness.values
        for mutant in offspring:
            if random.random() < MUTPB:
                toolbox.mutate(mutant)
            del mutant.fitness.values
        invalid_ind = [ind for ind in offspring if not ind.fitness.valid]
        fitnesses = map(toolbox.evaluate, invalid_ind)
        for ind, fit in zip(invalid_ind, fitnesses):
            ind.fitness.values = fit
        record = stats.compile(pop)
        if optimal is not None:
            best = tools.selBest(pop, 1)[0]
            if np.array_equal(best, optimal):
                break
        logbook.record(gen=g, evals=len(invalid_ind), **record)
        print(logbook.stream)
        pop[:] = offspring
    record = stats.compile(pop)
    logbook.record(gen=0, evals=len(invalid_ind), **record)
    print(logbook.stream)
    best_ind = tools.selBest(pop, 1)[0]
    return best_ind

# %% [code]
Nfeval = 0


def diff_evo(cycle, fitness, optimal=None, x0=None):
    bounds, integrality = current_config.getBoundsAndIntegrality(cycle)

    def callbackF(Xi, convergence):
        global Nfeval
        if np.array_equal(Xi, optimal):
            return True
        print('{}  {} {}'.format(Nfeval, Xi, fitness(Xi)))
        Nfeval += 1

    return differential_evolution(fitness, bounds,
                                  integrality=integrality,
                                  callback=callbackF,
                                  recombination=0.6,
                                  popsize=25,
                                  maxiter=1000, tol=0.01, x0=x0).x

# %% [code]
min_doses = 9
max_doses = 12
for current_patient_index in range(0, 11):
    current_patient = individual_patients[current_patient_index]
    daytime = (current_patient.t_d - current_patient.t_u) * 6
    all_results[current_patient_index] = {}
    for dose_count in range(min_doses + 1, max_doses):
        settings = Settings(considered_doses=2, max_state=35, dose_count=dose_count, d_min=50, d_max=300, D_max=2000,
                            t_min=1.5, t_u=current_patient.t_u, t_d=current_patient.t_d)

        current_config = get_om_config(3, settings, dose_step=50)
        pkpd_fast = NormalizeWrapper.load(
            f'individual/{current_patient_index}-MODEL_general-lstm_units_16,layers+(16, 16).h5.h5model').fast()
        ref_model = FastPkPd(PkPd(patient=current_patient))
        df = get_generate_states_from_tf_model(settings, pkpd_fast)
        ref_df = get_generate_states_from_tf_model(settings, ref_model)
        p_max = current_patient.data['BASE'] + current_patient.data['E_MAX']
        target_range = (p_max * 0.2, p_max * 0.4)
        threshold = p_max * 0.1
        simple_fitness = OptimizationFunctionSelector.getStateInRange(df, target_range[0], target_range[1])
        ref_simple_fitness = OptimizationFunctionSelector.getStateInRange(ref_df, target_range[0], target_range[1])
        fitness, coder = current_config.get_fitness_and_coder(simple_fitness)
        ref_fitness, ref_coder = current_config.get_fitness_and_coder(ref_simple_fitness)
        toolbox, cycle = prepare(current_config, fitness)
        prepare(current_config, ref_fitness)
        stats = gen_stats()
        best_ind_evo = diff_evo(cycle, fitness)
        print(ref_fitness(best_ind_evo))
        all_results[current_patient_index][dose_count] = {'evol': [np.array(best_ind_evo), fitness(best_ind_evo)], }
