# Supplementary material for: Machine learning with optimization to create medicine intake schedules for Parkinson’s disease patients
Source: PLoS One. 2023 Oct 18;18(10):e0293123. doi: 10.1371/journal.pone.0293123 (PMC10584128; doi:10.1371/journal.pone.0293123)
Supplement: S2 File — This supplementary file contains the complete Python source code for training the machine learning models to predict patient medication responses and for generating optimized medication schedules. (ZIP) [file pone.0293123.s002.zip › optimization_helpers.py]

import random

import numpy as np
from deap import tools
from scipy.optimize import fmin_powell, minimize

from settings import Settings


def cxTwoPointNp(ind1, ind2):
    size = len(ind1)
    cxpoint1 = random.randint(1, size)
    cxpoint2 = random.randint(1, size - 1)
    if cxpoint2 >= cxpoint1:
        cxpoint2 += 1
    else:  # Swap the two cx points
        cxpoint1, cxpoint2 = cxpoint2, cxpoint1

    ind1[cxpoint1:cxpoint2], ind2[cxpoint1:cxpoint2] = ind2[cxpoint1:cxpoint2].copy(), ind1[cxpoint1:cxpoint2].copy()

    return ind1, ind2


def mutMixed(individual, first, second, marginIndex):
    first(individual[:marginIndex])
    second(individual[marginIndex:])

    return individual,


def mutUniformUpdate(individual, low, up, indpb):

    size = len(individual)

    for i, xl, xu in zip(range(size), low, up):
        if random.random() < indpb:
            individual[i] += random.randint(-2, 2)
            if individual[i] < xl:
                individual[i] = xl
            elif individual[i] > xu:
                individual[i] = xu

    return individual,

class OptimizationManager:
    def __init__(self, settings: Settings, time_step=None, equal_time_diff=False, equal_maintenance_doses=False,
                 only_doses=False,
                 first_dose_at_wakeup=False, dose_step=50):
        self.settings = settings
        self.time_step = time_step
        self.equal_time_diff = equal_time_diff
        self.equal_maintenance_doses = equal_maintenance_doses
        self.first_dose_at_wakeup = first_dose_at_wakeup
        self.dose_step = dose_step
        self.only_doses = only_doses

    def generate_bounds(self):
        s = self.settings
        time_bounds = [(0,s.t_min)]
        max_pills = int(s.d_max / self.dose_step)
        dose_bounds = [(0, int(4/3*max_pills))]+[(0, max_pills)] * (s.dose_count-1)
        for i in range(s.dose_count-1):
            time_bounds.append((s.t_min, (s.t_d-s.t_u)/(s.dose_count-1)))
        return time_bounds, dose_bounds

    def generate_dose_sizes(self, toolbox, individualCycle):
        toolbox.register("attr_dose", random.randint, 0, self.settings.d_max / self.dose_step)
        toolbox.register("attr_morning_dose", random.randint, 0, int(self.settings.d_max / self.dose_step * 4/3))
        if self.equal_maintenance_doses:
            individualCycle.append(toolbox.attr_morning_dose)
            individualCycle.append(toolbox.attr_dose)
        else:
            individualCycle.append(toolbox.attr_morning_dose)
            for i in range(self.settings.dose_count-1):
                individualCycle.append(toolbox.attr_dose)

    def generate_times_sizes(self, toolbox, individualCycle):
        time_bounds, dose_bounds = self.generate_bounds()
        if self.equal_time_diff:
            time_bounds = [time_bounds[0],
                           [self.settings.t_min,
                            (self.settings.t_d - self.settings.t_u) / (self.settings.dose_count - 1)]]
        if self.first_dose_at_wakeup:
            time_bounds = time_bounds[1:]
        if self.time_step is not None:
            time_step_hour = 60 / self.time_step
            time_bounds = (np.array(time_bounds) * time_step_hour).astype(np.int32)
        for i, bound in enumerate(time_bounds):
            prop_name = "attr_time" + i.__str__()
            if self.time_step is not None:
                toolbox.register(prop_name, random.randint, bound[0], bound[1])
            else:
                toolbox.register(prop_name, random.uniform, bound[0], bound[1])
            individualCycle.append(getattr(toolbox, prop_name))
        self.time_end = len(individualCycle)
        return time_bounds

    def generate_vars_and_cycle(self, toolbox):
        individualCycle = []
        time_bounds = self.generate_times_sizes(toolbox, individualCycle if not self.only_doses else [])
        if self.only_doses:
            self.time_end = 0
        self.generate_dose_sizes(toolbox, individualCycle)
        self.register_mutations(toolbox, individualCycle)
        return individualCycle, time_bounds

    def getBoundsAndIntegrality(self, individualCycle):
        bounds = []
        integrality = []
        for i, v in enumerate(individualCycle):
            is_int = 'randint' in v.func.__str__()
            integrality.append(is_int)
            bounds.append((v.args[0], v.args[1]))
        return bounds, integrality

    def register_mutations(self, toolbox, individualCycle):
        all_int = 'randint' in individualCycle[0].func.__str__() and 'randint' in individualCycle[-1].func.__str__()
        low = []
        up = []
        if all_int:
            for i, v in enumerate(individualCycle):
                low.append(v.args[0])
                up.append(v.args[1])
            toolbox.register("mutate", mutUniformUpdate, indpb=0.1, low=low, up=up)
            # toolbox.register("mutate", tools.mutUniformInt, indpb=0.1, low=low, up=up)
        else:
            marginIndex = 0
            for i, v in enumerate(individualCycle):
                is_int = 'randint' in v.func.__str__()
                if is_int:
                    low.append(v.args[0])
                    up.append(v.args[1])
                    toolbox.register("mutate" + i.__str__(), tools.mutUniformInt, indpb=0.1, low=v.args[0],
                                     up=v.args[1])
                else:
                    marginIndex += 1
                toolbox.register("mutate_int", tools.mutUniformInt, indpb=0.1, low=low, up=up)
                toolbox.register("mutate_real", tools.mutGaussian, mu=0, sigma=1, indpb=0.1)
                toolbox.register("mutate", mutMixed, first=toolbox.mutate_real, second=toolbox.mutate_int,
                                 marginIndex=marginIndex)

    def get_fitness_and_coder(self, opt_function):
        mapper = DecisionVariablesCoder(self).individual_to_dt_ds()

        def evalOneMax(individual):
            d_t, d_s = mapper(individual)
            return (opt_function(d_t, d_s),)

        return evalOneMax, mapper


class DecisionVariablesCoder:
    def __init__(self, om: OptimizationManager):
        self.om = om
        self.split_by_index = lambda ix: (ix[:om.time_end], ix[om.time_end:])
        time_step_hour = (60 / om.time_step) if om.time_step is not None else 1
        self.change_times = lambda d: (d[0] / time_step_hour, d[1])
        self.change_doses = lambda d: (d[0], d[1] * om.dose_step)

    def add_at_wakeup(self, d):
        t = np.insert(d[0], 0, 0)
        return t, d[1]

    def unravel_times(self, d):
        ar = np.full((self.om.settings.dose_count,), d[0][1])
        ar[0] = d[0][0]
        return ar, d[1]

    def unravel_doses(self, d):
        ar = np.repeat(d[1][1:], self.om.settings.dose_count)
        ar[0] = d[1][0]
        return d[0], ar

    def get_split(self, lambdas):
        def split(individual):
            for l in lambdas:
                individual = l(individual)
            return self.transfer_times(individual)

        return split
    def transfer_times(self, d):
        start = self.om.settings.t_u
        for i in range(len(d[0])):
            d[0][i] += start
            start = d[0][i]
        return d
    def individual_to_dt_ds(self):
        lambdas = [self.split_by_index]
        if self.om.dose_step != 1:
            lambdas.append(self.change_doses)
        if self.om.equal_maintenance_doses:
            lambdas.append(self.unravel_doses)
        if self.om.time_step is not None:
            lambdas.append(self.change_times)
        if self.om.first_dose_at_wakeup:
            lambdas.append(self.add_at_wakeup)
        if self.om.equal_time_diff:
            lambdas.append(self.unravel_times)
        return self.get_split(lambdas)


class OptimizationFunctionSelector:
    @staticmethod
    def getTargetState(state_fun, target_state=0):
        def targetState(d_t, d_s):
            states = state_fun(d_t, d_s)
            return ((states - target_state) ** 2).mean()

        return targetState

    @staticmethod
    def getOptimumStateAndDoseSum(state_fun, target_state=0, state_weight=1, dose_weight=1):
        def optimumStateAndDoseSum(d_t, d_s):
            states = state_fun(d_t, d_s)
            return state_weight * ((states - target_state) ** 2).mean() + dose_weight * d_s.sum()

        return optimumStateAndDoseSum

    @staticmethod
    def getStateInRange(state_fun, min_state=0.3, max_state=0.7, threshold=None):
        def stateInRange(d_t, d_s):
            states = state_fun(d_t, d_s)
            return ((min_state - states[states < min_state]) ** 2).sum() + (
                    (states[states > max_state] - max_state) ** 2).sum()

        def stateInRangeWithThreshold(d_t, d_s):
            states = state_fun(d_t, d_s)
            not_matching = np.sum(states[4:] < threshold)
            ss = ((min_state - states[states < min_state]) ** 2).sum() + (
                    (states[states > max_state] - max_state) ** 2).sum()
            if not_matching > 0:
                return not_matching * 50 + ss
            else:
                return ss

        return stateInRange if threshold is None else stateInRangeWithThreshold

    @staticmethod
    def getStateInRangeAndDoseSum(state_fun, min_state=0.3, max_state=0.7, state_weight=1, dose_weight=1):
        def optimumStateAndDoseSum(d_t, d_s):
            states = state_fun(d_t, d_s)
            return state_weight * (min_state - states[states < min_state]).sum() + (
                    states[states > max_state] - max_state).sum() + dose_weight * d_s.sum()

        return optimumStateAndDoseSum

    @staticmethod
    def getPowell(real_fitness_function, om: OptimizationManager, toolbox):
        cycle = []
        time_end = om.time_end
        om.generate_times_sizes(toolbox, cycle)
        om.time_end = time_end
        bounds, integrality = om.getBoundsAndIntegrality(cycle)
        init = np.array(list(map(lambda x: (x[0] + x[1]) / 2, bounds)))

        def optimumStateAndDoseSum(d_t, d_s):
            g = lambda ts: real_fitness_function(ts, d_s)
            res = minimize(g, init, method='Powell', options={'maxiter': 100}, bounds=bounds)
            d_t = res.x
            print(d_t, d_s)
            return real_fitness_function(d_t, d_s)

        return optimumStateAndDoseSum
