# Supplementary material for: Machine learning with optimization to create medicine intake schedules for Parkinson’s disease patients
Source: PLoS One. 2023 Oct 18;18(10):e0293123. doi: 10.1371/journal.pone.0293123 (PMC10584128; doi:10.1371/journal.pone.0293123)
Supplement: S2 File — This supplementary file contains the complete Python source code for training the machine learning models to predict patient medication responses and for generating optimized medication schedules. (ZIP) [file pone.0293123.s002.zip › patient-specific-model.ipynb]

# %% [code]
import os

import pandas as pd
import tensorflow as tf
import tensorflow_addons as tfa

from day_mapper import DayMapper
from evaluation_helpers import calculate_metric
from models import NormalizeWrapper
from picklehelper import load_patient_data

# %% [code]
metrics = [tf.keras.metrics.MeanSquaredError(), tf.keras.metrics.MeanAbsoluteError(), tfa.metrics.RSquare()]

# %% [code]
b = load_patient_data('data')
generated_days = b['days']
generated_patients = b['patients']
training_patients_count = 40
individual_patients = generated_patients[training_patients_count:]
train_days_count = 2

# %% [code]

models = [
    #paths to selected best models
]

# %% [code]
models = list(map(lambda x: 'impulse_models/' + x, models))

# %% [code]
def prepare_dss(individual_patient_index, mapping_function, imp):
    individual_patient = individual_patients[individual_patient_index]
    patient_days = generated_days[individual_patient]
    data = list(map(mapping_function, patient_days))
    same_length = DayMapper.cut_dfs_to_same_length(data)
    train_df, val_df = DayMapper.split_dfs(same_length, 0.334)
    train_norm = DayMapper.apply_mean_and_std(train_df, imp.mean, imp.std)
    val_norm = DayMapper.apply_mean_and_std(val_df, imp.mean, imp.std)
    train_ds = DayMapper.df_list_to_ds(train_norm, DayMapper.map_to_input_and_label())
    val_ds = DayMapper.df_list_to_ds(val_norm, DayMapper.map_to_input_and_label())
    imp.model.out_steps = len(same_length[0]) - 1
    return train_ds, val_ds, (val_df, val_norm)

# %% [code]
def calculate_metric(model, ds, metric=None):
    m = metric if metric else tf.keras.metrics.MeanSquaredError()
    m.reset_state()
    for x, y in ds:
        m.update_state(y[0], model.predict(x)[0])
    return m.result().numpy()

# %% [code]
def calc_metrics(model, train_ds, val_ds):
    metric_results_val = {}
    metric_results_train = {}
    for metric in metrics:
        metric_results_val[metric.__class__.__name__] = calculate_metric(model, val_ds, metric)
        metric_results_train[metric.__class__.__name__] = calculate_metric(model, train_ds, metric)
    return metric_results_train, metric_results_val

# %% [code]
mapping_function = DayMapper.impulse

# %% [code]
def do_one(file_name, individual_patient_index):
    f_name = os.path.basename(file_name)
    best_weights_path = f'individual/{individual_patient_index}-{f_name}.h5'
    imp = NormalizeWrapper.load(file_name)
    model = imp.model
    train_ds, val_ds, (val_df, val_norm) = prepare_dss(individual_patient_index, mapping_function, imp)
    general_metrics = calc_metrics(model, train_ds, val_ds)
    model.compile(loss=tf.keras.losses.MeanSquaredError(), optimizer=tf.keras.optimizers.Adam())
    callbacks = [tf.keras.callbacks.EarlyStopping(monitor='val_loss', patience=25)]
    model_save_callback = tf.keras.callbacks.ModelCheckpoint(
        best_weights_path, save_best_only=True, monitor='val_loss', save_weights_only=True
    ),
    callbacks.append(model_save_callback)
    model.fit(train_ds, validation_data=val_ds, epochs=1000,
                        callbacks=callbacks
                        )
    model.load_weights(best_weights_path)
    individual_metrics = calc_metrics(model, train_ds, val_ds)
    model_path = best_weights_path + 'model'
    imp.save(model_path)
    pd.DataFrame(
        {'general_train': general_metrics[0], 'general_val': general_metrics[1], 'ind_train': individual_metrics[0],
         'ind_val': individual_metrics[1]}).transpose().to_csv(model_path + '/metrics.csv')

# %% [code]
for individual_patient_index in range(0, 10):
    for m in models:
        do_one(m, individual_patient_index)

# %% [code]


# %% [code]
