# Supplementary material for: Machine learning with optimization to create medicine intake schedules for Parkinson’s disease patients
Source: PLoS One. 2023 Oct 18;18(10):e0293123. doi: 10.1371/journal.pone.0293123 (PMC10584128; doi:10.1371/journal.pone.0293123)
Supplement: S2 File — This supplementary file contains the complete Python source code for training the machine learning models to predict patient medication responses and for generating optimized medication schedules. (ZIP) [file pone.0293123.s002.zip › picklehelper.py]

import os
import pickle

import pandas as pd

from pkpd.patient import CovPatient, PatientDay
from pkpd.pkpd import TimeDose

def pickle_save(filename, content):
    with open(filename, 'wb') as handle:
        pickle.dump(content, handle, protocol=pickle.HIGHEST_PROTOCOL)

def pickle_load(filename):
    with open(filename, 'rb') as handle:
        return pickle.load(handle)

def load_patient_data(dir: str):
    meds = pd.read_csv(os.path.join(dir, 'patient_meds_export.csv'))
    states = pd.read_csv(os.path.join(dir, 'patient_states_export.csv'), index_col='Unnamed: 0')
    patients = pd.read_csv(os.path.join(dir, 'patient_params_export.csv'))
    cov_patients = []
    for i, patient in patients.iterrows():
        cov_patient = CovPatient(patient.to_dict())
        cov_patient.t_u = cov_patient.data['T_U']
        cov_patient.t_d = cov_patient.data['T_D']
        cov_patient.label = cov_patient.data['Unnamed: 0'][1:]
        p_meds = meds[meds['patient'] == cov_patient.data['Unnamed: 0']]
        med_dict = {}
        grouped = p_meds.groupby('day')
        for day in grouped:
            med_dict[day[0]] = []
            for i, r in day[1].iterrows():
                med_dict[day[0]].append(TimeDose(r['time'], r['time'] + 10, r['dose'], True))
        cov_patient.medication=med_dict
        cov_patients.append(cov_patient)
    days = {}
    for col in states.columns:
        patient_num = int(col[1:].split('_')[0])
        day_num = int(col[1:].split('D')[1])
        patient = cov_patients[patient_num-1]
        if patient not in days:
            days[patient] = []
        days[patient].append(PatientDay(patient,patient.medication[day_num],states[col].dropna()))
    return {'patients':cov_patients, 'days':days}
