# Supplementary material for: Machine learning with optimization to create medicine intake schedules for Parkinson’s disease patients
Source: PLoS One. 2023 Oct 18;18(10):e0293123. doi: 10.1371/journal.pone.0293123 (PMC10584128; doi:10.1371/journal.pone.0293123)
Supplement: S2 File — This supplementary file contains the complete Python source code for training the machine learning models to predict patient medication responses and for generating optimized medication schedules. (ZIP) [file pone.0293123.s002.zip › pkpd/patient.py]

import math
import uuid

import numpy as np
import pandas as pd


def randomize(cov):
    df = pd.DataFrame(cov)
    randoms = np.random.multivariate_normal(np.zeros(4), df)
    return {'CL': randoms[0], 'V1': randoms[1], 'V2': randoms[2], 'Q': randoms[3]}

class Patient:
    def __init__(self, **params):
        self.id = uuid.uuid4().__str__()
        self.cov: dict = None
        self.population_means: dict = None
        self.population_w_params: dict = None
        self.weight = None
        self.patient_state = None
        self.Rsyn_BSV: float = None
        for key in params:
            setattr(self, key, params[key])
        self.bsv = randomize(self.cov['BSV'])
        self.btv = {}
        self.Rsyn = self.gen_with_e('Rsyn', np.random.normal(0, self.Rsyn_BSV))
        self.BIO = self.gen_with_e('BIO', self.population_means['BIO'] * 0.04)
        self.medication = {}
        self.generate_patient_state_vars()

    def generate_patient_state_vars(self):
        self.patient_state = {}
        while not self.is_base_sensible():
            self.generate_patient_state_var('BASE')
        while not self.is_e_max_sensible():
            self.generate_patient_state_var('E_MAX')
        self.generate_patient_state_var('EC_50')
        self.generate_patient_state_var('gamma')

    def generate_patient_state_var(self, var_name):
        self.patient_state[var_name] = np.random.normal(0, self.population_w_params[var_name]['%IIV/IOV'] / 100)

    def generate_measurement_state_var(self, var_name):
        return np.random.normal(0, abs(self.population_w_params[var_name]['%SE'] / 100 *
                                       self.population_means[var_name]))

    def generate_state_var(self, var_name):
        patient = self.patient_state[var_name]
        std = patient
        if var_name in ['E_MAX', 'BASE']:
            return std + self.population_means[var_name]
        else:
            return self.gen_with_e(var_name, std)

    def generate_BTV(self, trial_num):
        self.btv[trial_num] = randomize(self.cov['BTV'])

    def gen_with_e(self, param, rand):
        return self.population_means[param] * np.e ** rand

    def gen_V(self, param, rand):
        return self.gen_with_e(param, rand) * self.weight / 70

    def gen_CL_Q(self, param, rand):
        return self.gen_with_e(param, rand) * (self.weight / 70) ** 0.75

    def gen_BASE_E_MAX(self, param, rand):
        return self.population_means[param] + rand

    def get_individual(self, trial_num):
        if trial_num not in self.btv:
            self.generate_BTV(trial_num)
        wtv = randomize(self.cov['WTV'])
        individual = {}
        for key in wtv:
            individual[key] = math.sqrt(wtv[key] ** 2 + self.btv[trial_num][key] ** 2 + self.bsv[key] ** 2)
        return individual

    def get_medication(self, trial_num):
        if trial_num in self.medication:
            return self.medication[trial_num]
        else:
            return []

    def is_base_sensible(self, epsilon=0.1):
        if self.patient_state is None or 'BASE' not in self.patient_state:
            return False
        personal = self.patient_state['BASE']
        base = self.gen_BASE_E_MAX('BASE', personal)
        return 0 > (base - epsilon) > -3

    def is_e_max_sensible(self, epsilon=0.1):
        if self.patient_state is None or 'E_MAX' not in self.patient_state:
            return False
        personal = self.patient_state['E_MAX']
        base = self.gen_BASE_E_MAX('BASE', self.patient_state['BASE'])
        e_max = self.gen_BASE_E_MAX('E_MAX', personal)
        return 0 < (base + e_max + epsilon) < 3

    def get_sensible_BASE_AND_E_MAX(self):
        while True:
            base = self.gen_BASE_E_MAX('BASE', np.random.normal(0, 1))
            if 0 > base > -3:
                break
        while True:
            e_max = self.gen_BASE_E_MAX('E_MAX', np.random.normal(0, 1))
            if 0 < (base + e_max) < 3:
                break
        return base, e_max

    def get_patient_data(self, trial_num):
        individual = self.get_individual(trial_num)
        patient = {
            'CL': self.gen_CL_Q('CL', individual['CL']) / 60,
            'Q': self.gen_CL_Q('Q', individual['Q']) / 60,
            'V1': self.gen_V('V1', individual['V1']),
            'V2': self.gen_V('V2', individual['V2']),
            'Rsyn': self.Rsyn,
            'BIO': self.BIO,
            'ALAG': self.gen_with_e('ALAG', np.random.normal(0, 1)),
            'TABS': 28.5,
            'TKEO': 21,
            'EC_50': self.generate_state_var('EC_50'),
            'BASE': self.generate_state_var('BASE'),
            'E_MAX': self.generate_state_var('E_MAX'),
            'gamma': self.generate_state_var('gamma')
        }
        return patient

class CovPatient(Patient):
    def __init__(self, data, label=None):
        self.data = data
        self.label = label
        self.medication = {}

    def get_patient_data(self, trial_num=1):
        return self.data

    def calc_patient_weight(self, needed_means):
        weight = []
        res = self.data
        weight.append(res['V1'] * 70 / needed_means.loc[0, 'V1'])
        weight.append(res['V2'] * 70 / needed_means.loc[0, 'V2'])
        weight.append((res['Q'] * (70 ** 0.75) / needed_means.loc[0, 'Q']) ** (4 / 3))
        weight.append((res['CL'] * (70 ** 0.75) / needed_means.loc[0, 'CL']) ** (4 / 3))
        weight = np.array(weight)
        mean_weight = np.mean(weight)
        self.weight = mean_weight

class PatientDay:
    def __init__(self, patient, medicine, e):
        self.e = e
        self.patient = patient
        self.medicine = medicine
