# Supplementary material for: Machine learning with optimization to create medicine intake schedules for Parkinson’s disease patients
Source: PLoS One. 2023 Oct 18;18(10):e0293123. doi: 10.1371/journal.pone.0293123 (PMC10584128; doi:10.1371/journal.pone.0293123)
Supplement: S2 File — This supplementary file contains the complete Python source code for training the machine learning models to predict patient medication responses and for generating optimized medication schedules. (ZIP) [file pone.0293123.s002.zip › pkpd/pkpd.py]

class TimeDose:
    def __init__(self, start, end, dose, single=False):
        self.start = start
        self.end = end
        self.dose = dose if not single else dose / (end - start)
        self.single = single

    def is_between(self, time, alag=0):
        return self.end > (time - alag) >= self.start

    def __str__(self):
        return '{start: ' + self.start.__str__() + ', end: ' + self.end.__str__() + ', dose: ' + self.dose.__str__() + '}'

    def get_text(self, t_u):
        if self.single:
            return '{} - {} mg'.format(self.start / 60 + t_u, self.dose * (self.end - self.start))
        return '{} : {} - {} mg/min'.format(self.start / 60 + t_u, self.end / 60 + t_u, self.dose)

    def dose_text(self):
        if self.single:
            return f'{(self.dose * (self.end - self.start)):g} mg'
        else:
            return f'{self.dose:g} mg/min'


class PkPd:
    def __init__(self, **params):
        self.patient = params['patient']
        self.Inf = self.get_val(params, 'Inf', 0)
        self.a0_start = self.get_val(params, 'a0_start', 0)
        self.a0 = self.a0_start
        self.a1_start = self.get_val(params, 'a1_start', 0)
        self.a1 = self.a1_start
        self.a2_start = self.get_val(params, 'a2_start', 0)
        self.a2 = self.a2_start
        self.ce_start = self.get_val(params, 'ce_start', 0)
        self.ce = self.ce_start
        self.trial_num = 1
        self.initial = None

    def set_trial_num(self, trial_num):
        self.trial_num = trial_num

    def calc_a0_change(self):
        ka = 1 / self.current_data['TABS']
        return self.Inf - ka * self.a0

    def calc_a1_change(self):
        Q = self.current_data['Q']
        ka = 1 / self.current_data['TABS']
        return self.current_data['BIO'] * ka * self.a0 - (
                (Q + self.current_data['CL']) / self.current_data['V1']) * self.a1 + Q / self.current_data[
                   'V2'] * self.a2 + self.current_data['Rsyn']

    def calc_a2_change(self):
        return self.current_data['Q'] / self.current_data['V1'] * self.a1 - self.current_data['Q'] / self.current_data[
            'V2'] * self.a2

    def print_medication(self, t_u, trial_num):
        for td in self.patient.medication[trial_num]:
            print(td.get_text(t_u))

    def calc_ce_change(self):
        kEO = 1 / self.current_data['TKEO']
        return kEO * (self.a1 / self.current_data['V1'] - self.ce)

    def get_e(self, ce):
        gamma = self.current_data['gamma']
        return self.current_data['BASE'] + (self.current_data['E_MAX'] * (ce ** gamma)) / (
                ce ** gamma + self.current_data['EC_50'] ** gamma)

    def step(self, step_size=1):
        self.current_data = self.patient.get_patient_data(self.trial_num)
        for i in range(step_size):
            self.a0 += self.calc_a0_change()
            self.a1 += self.calc_a1_change()
            self.a2 += self.calc_a2_change()
            self.ce += self.calc_ce_change()
        return [self.a0, self.a1, self.a2, self.ce]

    def update_inf(self, trial_num, minute):
        self.Inf = self.get_inf(self.patient.get_medication(trial_num), minute,
                                self.current_data['ALAG'] if self.current_data is not None else 0)

    def get_val(self, params, key, default):
        return params[key] if key in params else default

    def initialize_a1_a2(self):
        self.Inf = 0
        if not self.initial:
            self.initial = self.step(1000)
        self.a0, self.a1, self.a2, self.ce = self.initial
        self.a1_start = self.a1
        self.a2_start = self.a2
        self.ce_start = self.ce
        self.a0_start = self.a0

    def get_inf(self, tds, t, alag):
        for td in tds:
            if td.is_between(t, alag):
                return td.dose
        return 0

    def generate_data(self, minutes=400, step_size=1, trial_num=1):
        self.set_trial_num(trial_num)
        a0_l = []
        a1_l = []
        a2_l = []
        ce_l = []
        for i in range(0, minutes, step_size):
            self.Inf = self.get_inf(self.patient.get_medication(trial_num), i,
                                    self.current_data['ALAG'] if self.current_data is not None else 0)
            a0, a1, a2, ce = self.step(step_size)
            a0_l.append(a0)
            a1_l.append(a1)
            a2_l.append(a2)
            ce_l.append(ce)
        E_l = list(map(lambda x: self.get_e(x), ce_l))
        return a0_l, a1_l, a2_l, ce_l, E_l
