# Supplementary material for: Machine learning with optimization to create medicine intake schedules for Parkinson’s disease patients
Source: PLoS One. 2023 Oct 18;18(10):e0293123. doi: 10.1371/journal.pone.0293123 (PMC10584128; doi:10.1371/journal.pone.0293123)
Supplement: S2 File — This supplementary file contains the complete Python source code for training the machine learning models to predict patient medication responses and for generating optimized medication schedules. (ZIP) [file pone.0293123.s002.zip › rl.ipynb]

# %% [code]
import sys
import gymnasium as gym
import numpy as np
from model_wrappers import FastWrapper
from picklehelper import load_patient_data
from pkpd.pkpd import PkPd
sys.modules["gym"] = gym
import torch
from stable_baselines3 import PPO
from gym.wrappers import NormalizeObservation
from stable_baselines3.common.env_checker import check_env
from model_wrappers import FastPkPd
from gen_spec import GenSpec

# %% [code]
b = load_patient_data('data')
generated_days = b['days']
generated_patients = b['patients']
training_patients_count = 40
individual_patients = generated_patients[training_patients_count:]

# %% [code]
class PatientEnv(gym.Env):
    metadata = {"render_modes": ["human", "rgb_array"], "render_fps": 4}
    def __init__(self, model: FastWrapper = None, gs: GenSpec = None,patient=None, render_mode=None, dose_step=5,
                 max_dose_size=160, initial_state=-2):
        self.model = model
        self.seed = 1
        self.patient_states = []
        self.d_t = []
        self.d_s = []
        self.dose_step = dose_step
        shape = model.get_env_state_shape()
        range = model.get_env_step_range()
        self.gs =gs
        self.patient = patient
        self.max_length = (patient.t_d-patient.t_u)*6
        self.observation_space = gym.spaces.Box(low=range[0],
                                                high=range[1], shape=shape)
        # 0 - no medicine, 1 - 50 mg, 2 - 100 mg, 3 - 150 mg, 4 - 200 mg, 5 - 250, 6 - 300, 7 - 350, 8 - 400
        action_count = int(max_dose_size / dose_step + 1)
        self.action_space = gym.spaces.discrete.Discrete(action_count)
        min_time_between_doses = 90
        self.min_steps_after_dose = int(min_time_between_doses / 10)
        self.initial_state = initial_state

    def action_to_dose(self, action):
        return self.dose_step * action

    def _get_obs(self):
        return self.model.get_env_state().flatten()

    def _get_info(self):
        return {
            'states': self.patient_states
        }

    def reset(self, seed=None, options=None):
        super().reset(seed=seed)
        self.model.reset(self.initial_state)
        self.patient_states = []
        self.d_t = []
        self.d_s = []
        observation = self._get_obs()
        info = self._get_info()
        return observation, info

    def step(self, action):
        dose = self.action_to_dose(action)
        steps = 1
        reward = 0
        if dose > 0:
            self.d_s.append(dose)
            self.d_t.append(len(self.patient_states) / 6 + self.patient.t_u)
            steps = self.min_steps_after_dose
        terminated = False
        for o in range(steps):
            current_patient_state = self.model.step(dose)
            self.patient_states.append(current_patient_state)
            reward +=  -np.max([self.gs.target_range[0]-current_patient_state,0,current_patient_state-self.gs.target_range[1]])**2
            dose = 0
        observation = self._get_obs()
        info = self._get_info()
        if len(self.patient_states) > self.max_length:
            terminated = True
        return observation, reward, terminated, False, info

    def render(self, mode='human'):
        pass


# %% [code]
current_patient_index = 8
current_patient = individual_patients[current_patient_index]
en3 = FastPkPd(PkPd(patient=current_patient))
gs = GenSpec(current_patient)
en3.model.initialize_a1_a2()
env = PatientEnv(en3, gs, patient=current_patient, max_dose_size=300, dose_step=5, initial_state=en3.model.get_e(en3.model.ce))
print(check_env(env))
norm = NormalizeObservation(env)
policy_kwargs = dict(activation_fn=torch.nn.ReLU,
                     net_arch=[200, 200])


# %% [code]
model = PPO('MlpPolicy',env, policy_kwargs=policy_kwargs)

# %% [code]
model.learn(total_timesteps=50_000)

# %% [code]
model.save(f'rl-models/lstm-{current_patient_index}-' + model.__class__.__name__ + 'model')
