# Supplementary material for: Machine learning with optimization to create medicine intake schedules for Parkinson’s disease patients
Source: PLoS One. 2023 Oct 18;18(10):e0293123. doi: 10.1371/journal.pone.0293123 (PMC10584128; doi:10.1371/journal.pone.0293123)
Supplement: S2 File — This supplementary file contains the complete Python source code for training the machine learning models to predict patient medication responses and for generating optimized medication schedules. (ZIP) [file pone.0293123.s002.zip › settings.py]

class Settings:
    def __init__(self, t_u=8, t_d=22, t_min=2, t_p=2, delta_t=0.5, max_state=2, considered_doses=1, dose_count=4,
                 d_max=8, d_min=1, D_max=20, states_considered=4):
        self.t_u = t_u
        self.t_d = t_d
        self.t_p = t_p
        self.considered_doses = considered_doses
        self.dose_count = dose_count
        self.t_min = t_min
        self.delta_t = delta_t
        self.max_state = max_state
        self.d_max = d_max
        self.d_min = d_min
        self.D_max = D_max
        self.states_considered = states_considered
        self.target_state = 0.5
